# Supplementary material for: Three distinct mechanisms of long-distance modulation of gene expression in yeast
Source: PLoS Genet. 2017 Apr 20;13(4):e1006736. doi: 10.1371/journal.pgen.1006736 (PMC5417705; doi:10.1371/journal.pgen.1006736)
Supplement: S2 Table — (XLSX) [file pgen.1006736.s009.xlsx]

## Sheet: strain list
Strain #	ORF	Feature	Insertion_site	ORF Length	Insertion_feature	Chr	Insertion index	GFP exp	GFP CV	mCherry exp	mCherry CV
1	YML049C	eu	1194	1361	In frame	13	174723	0.98224	0.31138	0.89376	0.39098
2	YPL088W	eu	86	342	In frame	16	382220	1.02993	0.27069	1.02325	0.38172
3	YPL092W	eu	174	458	In frame	16	374312	0.95802	0.26078	0.94006	0.37092
4	YGL065C	eu	361	503	In frame	7	380191	0.89655	0.27273	0.86441	0.4095
5	YHR087W	eu	78	111	In frame	8	281056	0.98468	0.28156	0.94458	0.43222
6	YMR109W	eu	263	1219	In frame	13	487375	0.9417	0.29534	0.97136	0.47492
7	YBL019W	eu	85	0	3' region	2	184611	0.97534	0.25764	0.96652	0.39414
8	YLR195C	eu	334	455	In frame	12	542304	1.05296	0.26744	0.98473	0.38249
9	YOR100C	eu	175	327	In frame	15	513754	1.00605	0.25769	0.94456	0.40154
10	YPL042C	eu	109	555	In frame	16	474377	0.98949	0.26424	0.99575	0.38006
11	YCL052C	eu	113	0	3' region	3	35054	1.02602	0.27145	1.06045	0.38509
12	YDR120C	eu	-9	0	5' region	4	693285	1.00852	0.27053	0.97861	0.4143
13	YMR183C	eu	94	295	In frame	13	627525	1.02616	0.26914	0.9294	0.39775
14	YAL008W	eu	-40	0	5' region	1	136796	0.92333	0.27099	0.94993	0.36323
15	YER130C	eu	291	443	Antisense	5	421569	1.17334	0.26825	1.17362	0.41216
16	YMR275C	eu	584	976	Antisense	13	816828	1.05874	0.27018	1.00448	0.38591
17	YMR264W	eu	174	203	Antisense	13	796326	1.03412	0.27299	0.96293	0.39596
18	YKL103C	eu	310	514	In frame	11	246396	1.04124	0.26085	0.94124	0.37967
19	YGR139W	eu	32	112	Antisense	7	765827	0.97076	0.26049	0.95536	0.40123
20	YDR449C	eu	137	440	In frame	4	1358483	0.98498	0.26767	0.97479	0.39188
21	YAL028W	eu	143	528	Antisense	1	93330	0.97149	0.2773	0.99905	0.38598
22	YCR072C	eu	229	515	In frame	3	241661	0.97575	0.26894	1.06417	0.36228
23	YNR053C	eu	443	486	In frame	14	721784	1.01832	0.27459	0.94848	0.38847
24	YGR206W	eu	50	101	In frame	7	910587	1.00402	0.26383	0.96857	0.37162
25	YJL157C	eu	59	0	3' region	10	126147	0.92241	0.27302	0.94688	0.38096
26	YGR038W	eu	84	222	In frame	7	560938	1.0139	0.26836	1.0189	0.38027
27	YBL091C-A	eu	-155	0	5' region	2	47642	0.92421	0.26647	1.03045	0.38558
28	YMR024W	eu	136	390	In frame	13	322282	0.97219	0.26276	0.97227	0.37834
29	YHL028W	eu	249	605	Frame = -1	8	49508	0.93437	0.26948	1.04362	0.3762
30	YGR155W	eu	207	507	In frame	7	799169	0.83864	0.27914	1.00574	0.37248
31	YKR067W	eu	359	743	In frame	11	568637	0.91544	0.27232	1.06621	0.3736
32	YOL081W	eu	625	3079	In frame	15	172945	0.97425	0.26678	1.06648	0.35276
33	YMR313C	eu	512	642	In frame	13	899770	0.91802	0.27114	0.94596	0.36063
34	YLR113W	eu	23	435	In frame	12	371690	0.95044	0.27714	0.98079	0.37847
35	YKL107W	eu	103	309	In frame	11	236094	1.13282	0.26606	0.94517	0.38135
36	YGR142W	eu	167	410	In frame	7	772960	0.90897	0.27237	0.97173	0.39708
37	YGL128C	eu	255	347	Antisense	7	269385	1.03985	0.30588	0.8807	0.39123
38	YGL192W	eu	261	600	Antisense	7	143035	0.83304	0.27373	1.01905	0.36317
39	YLR464W	Tel R	143	216	In frame	12	1066999	0.88429	0.26296	1.0481	0.35095
40	YGL190C	eu	428	526	In frame	7	146111	0.7908	0.28009	1.04255	0.31082
41	YNL162W	eu	13	106	In frame	14	331363	0.97984	0.27701	1.10811	0.36148
42	YDL125C	eu	104	158	In frame	4	239294	0.93504	0.26481	0.97227	0.37479
43	YJR123W	eu	209	225	In frame	10	652522	0.95235	0.26217	1.07958	0.33498
44	YHR115C	eu	83	416	In frame	8	341113	0.91669	0.27839	1.0824	0.35013
45	YNL174W	eu	-106	0	5' region	14	307758	0.98384	0.26927	1.02507	0.36299
46	YNL175C	eu	216	403	In frame	14	307966	0.97516	0.27029	0.99923	0.37351
47	YOR066W	eu	210	629	In frame	15	450068	1.03563	0.27511	1.02357	0.3799
48	YIL156W	eu	590	1071	In frame	9	49861	0.99362	0.27917	1.02303	0.39708
49	YDR277C	eu	378	433	In frame	4	1014564	1.03606	0.27708	1.04513	0.37163
50	NTS1-2	rDNA	231	305	In frame	12	460018	0.432875	0.47266	0.971076	0.3519
51	YDR451C	eu	75	353	Frame = +1	4	1361948	1.02844	0.28726	1.04974	0.3553
52	YHL048W	Tel L_prox1k	114	381	In frame	8	6742	0.95728	0.2669	1.03184	0.35463
53	YIL165C	eu	7	119	Frame = +1	9	34056	0.98408	0.27506	1.01397	0.35949
54	YEL006W	CEN_prox8k	-81	0	5' region	5	144083	0.91572	0.27878	0.96975	0.35374
55	YGR036C	eu	67	239	In frame	7	558671	0.98904	0.27585	1.07648	0.35769
56	YNL147W	eu	50	107	In frame	14	351092	0.98364	0.27525	1.00535	0.3735
57	YIL062C	eu	139	154	Antisense	9	244042	0.97451	0.27585	1.04955	0.3528
58	YDL191W	eu	-84	0	5' region	4	117413	0.94582	0.2719	0.97895	0.37346
59	YGL143C	eu	305	413	In frame	7	235048	0.90897	0.27817	0.99538	0.36881
60	YBR068C	eu	264	609	In frame	2	374895	0.98445	0.27263	1.1456	0.31515
61	YLR214W	eu	205	686	In frame	12	569184	0.99309	0.26868	1.11804	0.36
62	YGL129C	eu	157	451	In frame	7	268604	1.34333	0.23346	1.04806	0.28946
63	YGR059W	eu	74	0	3' region	7	607789	1.01082	0.30407	1.06641	0.32061
64	YMR235C	eu	138	407	In frame	13	742320	1.03882	0.26491	1.01326	0.34491
65	YHR214W	eu	21	203	In frame	8	541714	0.82697	0.28667	0.99771	0.35019
66	YMR068W	eu	166	426	In frame	13	406801	0.92544	0.26667	0.99657	0.35037
67	YLR084C	eu	72	1220	Frame = -1	12	300036	0.90312	0.271	1.02671	0.35186
68	YKL222C	Tel L_prox4k	254	705	Frame = -1	11	4859	0.91799	0.2741	1.03445	0.34973
69	YGR038C-B	eu	799	1755	In frame	7	565070	0.88156	0.28183	0.99061	0.35366
70	YLR187W	eu	265	1026	In frame	12	525662	0.92617	0.2814	1.03714	0.35682
71	YMR075W	eu	11	684	In frame	13	414014	0.9506	0.27815	1.14502	0.33254
72	YJL149W	eu	219	663	In frame	10	138033	0.87366	0.28858	1.05349	0.34909
73	YIL057C	eu	49	164	Frame = -1	9	248246	0.80146	0.27851	0.94388	0.34026
74	YDL210W	eu	280	571	Antisense	4	85111	0.98157	0.26731	1.15477	0.31918
75	YOR072W	eu	2	0	3' region	15	461510	0.97696	0.27147	1.12313	0.32836
76	YKL134C	eu	176	770	In frame	11	190913	0.97786	0.28074	1.18749	0.33588
77	YDL088C	eu	84	528	In frame	4	299751	1.01446	0.28094	1.13967	0.33045
78	YGR072W	eu	15	0	3' region	7	634353	0.96176	0.26689	1.01251	0.33546
79	YGR073C	eu	133	0	3' region	7	635591	0.96821	0.26694	1.1597	0.32887
80	YER007C-A	eu	0	181	in intron	5	166884	1.09493	0.27396	0.98976	0.38487
81	YNL268W	eu	228	611	In frame	14	139235	1.20595	0.25386	1.03289	0.3822
82	YDR204W	eu	146	335	In frame	4	858572	1.04323	0.26822	0.9748	0.37245
83	YER158C	eu	175	573	In frame	5	490048	1.06559	0.28227	0.87616	0.4034
84	YCL004W	CEN_prox4k	279	521	In frame	3	109942	0.92192	0.28993	0.83709	0.43542
85	YJL053W	eu	151	379	In frame	10	336346	0.96798	0.26435	0.90178	0.37848
86	YDL078C	eu	13	343	In frame	4	316349	1.03643	0.26574	0.94511	0.38264
87	YGL215W	eu	378	452	In frame	7	89114	0.99694	0.26598	0.94403	0.40624
88	YDR484W	eu	4	641	In frame	4	1422767	1.03366	0.26839	1.00185	0.38603
89	YDR032C	eu	104	198	In frame	4	504380	1.08149	0.27626	0.95633	0.38475
90	YPL248C	eu	345	881	In frame	16	81321	1.05804	0.27802	0.95157	0.38953
91	YHR158C	eu	693	1164	In frame	8	415103	1.08641	0.26794	1.0205	0.39859
92	YPR081C	eu	8	0	3' region	16	703944	1.09597	0.26369	0.96461	0.37673
93	YPL036W	eu	253	947	In frame	16	483600	1.17553	0.28161	0.90497	0.40613
94	YER160C	eu	256	1755	In frame	5	497356	1.03937	0.26968	0.8897	0.37999
95	YNL072W	eu	258	307	In frame	14	491092	1.08752	0.26766	0.98354	0.40365
96	YDR144C	eu	584	596	In frame	4	744346	1.05034	0.26147	0.86758	0.37014
97	YFR019W	eu	575	2278	In frame	6	186215	1.0453	0.26529	0.9294	0.37607
98	YDL025C	eu	258	620	In frame	4	406429	1.11711	0.27718	0.92169	0.38606
99	YER188W	Tel R_prox1k	181	239	Antisense	5	568578	1.03973	0.27107	1.00217	0.37709
100	YBL063W	eu	1072	1111	Frame = -1	2	105104	0.93732	0.27718	1.09854	0.39778
101	YLR328W	eu	-98	0	5' region	12	784619	0.94694	0.28455	0.90541	0.36824
102	YGR136W	eu	98	241	In frame	7	762727	0.92586	0.2931	1.07592	0.37339
103	YMR185W	eu	275	981	In frame	13	629849	1.0423	0.26983	0.97554	0.38669
104	YOL004W	CEN_prox8k	387	1536	In frame	15	318100	0.93159	0.26768	0.91075	0.38943
105	YGL057C	eu	182	287	In frame	7	395289	1.21624	0.26292	0.9811	0.38855
106	YKL201C	eu	339	1178	Frame = -1	11	66450	1.03481	0.27651	1.03636	0.3863
107	YOR178C	eu	748	793	Antisense	15	667998	1.02673	0.26953	1.08016	0.43268
108	YML027W	eu	7	385	In frame	13	221427	0.95855	0.24983	0.95855	0.41343
109	YGL131C	eu	542	1403	In frame	7	264238	1.03778	0.26964	1.12933	0.37977
110	YGR242W	eu	71	102	In frame	7	976633	1.08744	0.27677	0.97025	0.39675
111	YGL128C	eu	190	578	Antisense	7	269579	1.32196	0.2564	0.926999	0.36502
112	YDR225W	eu	126	132	Frame = -1	4	915904	1.09804	0.26802	0.98673	0.38382
113	YDL072C	eu	66	203	In frame	4	330249	0.98195	0.27471	1.02148	0.36127
114	YDL015C	eu	139	310	In frame	4	426514	0.95802	0.27835	0.92775	0.38154
115	YNL108C	eu	123	270	In frame	14	419459	1.05127	0.27279	0.89839	0.36235
116	YNL109W	eu	168	181	Antisense	14	419470	0.97441	0.27837	1.04143	0.45355
117	YPL014W	eu	-15	0	5' region	16	527499	1.08149	0.25216	0.96676	0.40566
118	YPL078C	eu	53	244	In frame	16	408582	1.03603	0.27496	0.96362	0.36654
119	YOR162C	eu	203	810	In frame	15	641384	1.04069	0.2749	0.96111	0.36688
120	YNL245C	eu	28	179	In frame	14	186802	0.98854	0.26395	0.94771	0.37798
121	YGR200C	eu	47	788	Antisense	7	902134	1.01783	0.27514	0.96863	0.36138
122	YDL223C	eu	313	1046	In frame	4	59467	1.13006	0.26985	0.9705	0.36341
123	YHR199C	eu	-48	0	5' region	8	498566	1.03851	0.276	0.97526	0.37974
124	YKR090W	eu	220	706	In frame	11	609248	1.01942	0.26684	1.03619	0.38262
125	YLR326W	eu	68	240	In frame	12	782378	1.00135	0.2893	0.98702	0.38246
126	YIL041W	eu	-50	0	5' region	9	276374	1.16827	0.25032	0.94914	0.3494
127	YIL042C	eu	-191	0	5' region	9	276864	1.02936	0.30689	1.02936	0.38832
128	YML063W	eu	56	255	Antisense	13	146650	0.98377	0.28	0.88952	0.33898
129	YBR251W	eu	46	307	In frame	2	721523	1.02889	0.26463	1.05835	0.35603
130	YMR045C	eu	306	1755	In frame	13	361709	0.9823	0.26613	0.97921	0.36285
131	YMR046C	eu	306	440	In frame	13	361709	1.02979	0.27589	0.97885	0.36227
132	YCR034W	eu	254	347	In frame	3	191350	0.98097	0.27196	1.0313	0.36591
133	YDL132W	eu	50	815	In frame	4	224454	1.0084	0.27627	0.97364	0.3609
134	YNL252C	eu	35	281	In frame	14	172182	0.96682	0.32566	1.06092	0.46852
135	YPL041C	eu	171	207	In frame	16	475225	0.97119	0.31045	0.97152	0.45857
136	YER101C	eu	75	430	Frame = -1	5	361565	1.066	0.31472	0.98236	0.46403
137	YDL112W	eu	1129	1436	In frame	4	262302	0.98325	0.31406	1.00597	0.48735
138	YIL059C	eu	7	121	Frame = +1	9	246891	1.04152	0.31761	1.03179	0.46317
139	YPL247C	eu	103	523	In frame	16	83887	1.14221	0.3161	1.11434	0.48242
140	YDL016C	eu	87	100	Frame = +1	4	425608	0.91692	0.31586	0.98035	0.45285
141	YKL148C	eu	240	640	In frame	11	170414	1.03573	0.30785	0.96853	0.44926
142	YLL027W	eu	113	250	In frame	12	87741	0.79319	0.31451	0.96102	0.40924
143	YDR125C	eu	33	453	In frame	4	702656	1.06935	0.31228	0.95909	0.49203
144	YER021W	eu	119	523	In frame	5	197304	1.16779	0.29287	1.05787	0.45262
145	YGR121C	eu	291	492	In frame	7	732059	1.0961	0.30447	0.9667	0.47106
146	YIL106W	eu	227	314	In frame	9	167093	0.95864	0.31597	1.01558	0.41008
147	YNL322C	eu	135	0	3' region	14	33829	0.9168	0.30814	0.98741	0.46358
148	YNL323W	eu	409	414	Antisense	14	33170	0.99934	0.30476	0.95019	0.47313
149	YJL090C	eu	61	764	Antisense	10	264863	0.89972	0.3059	0.94131	0.48103
150	YKL189W	eu	384	399	Antisense	11	85861	0.91522	0.31444	0.9778	0.44438
151	YFL010C	eu	15	211	In frame	6	115740	1.00516	0.26512	1.04093	0.31538
152	YGR202C	eu	84	424	In frame	7	904501	1.10421	0.31281	0.98488	0.44745
153	YPR202W	eu	54	238	Antisense	16	943190	1.05715	0.29986	0.93333	0.47905
154	YOR230W	eu	136	437	In frame	15	771209	1.10203	0.30404	1.0023	0.44338
155	YDR058C	eu	124	0	3' region	4	568329	1.14275	0.30791	1.18085	0.42967
156	YLR103C	eu	603	650	Antisense	12	344133	1.09413	0.30502	0.98504	0.47198
157	YBR302C	Tel R_prox2k	229	379	In frame	2	810786	0.89493	0.31518	0.96062	0.45971
158	YHR033W	eu	139	423	In frame	8	175958	0.85144	0.31367	0.99693	0.45335
159	YPL026C	eu	353	502	In frame	16	501122	0.9628	0.31305	0.97362	0.46745
160	YMR071C	eu	15	0	3' region	13	411219	0.90403	0.31019	1.0213	0.41873
161	YKL113C	eu	334	382	Antisense	11	224517	1.01778	0.30536	0.99503	0.43614
162	YIL069C	eu	-92	0	5' region	9	232642	1.18029	0.30854	0.91263	0.50474
163	YDR057W	eu	44	0	3' region	4	566057	1.03848	0.31135	1.13801	0.42538
164	YKR006C	eu	68	275	In frame	11	450656	1.13852	0.30525	1.03393	0.43545
165	YCL024W	eu	316	1037	In frame	3	80110	1.04211	0.31092	1.02946	0.43007
166	YMR122W-A	eu	17	84	Frame = +1	13	511365	0.90262	0.30379	0.99629	0.44288
167	YOR198C	eu	153	470	In frame	15	719607	0.93271	0.30395	0.9831	0.44863
168	YBR284W	eu	203	797	In frame	2	771844	1.05675	0.29661	1.08319	0.43647
169	YHR132C	eu	-15	0	5' region	8	369842	1.11353	0.30324	1.08976	0.4326
170	YDR224C	eu	-40	0	5' region	4	914832	0.573333	0.30389	1.15975	0.36723
171	YLR467W	Tel R	315	1796	In frame	12	1073451	1.03476	0.3037	1.03112	0.42046
172	YER140W	eu	385	556	Antisense	5	452715	1.04521	0.31024	0.99413	0.38991
173	YDR353W	eu	194	319	In frame	4	1183874	0.95906	0.30259	1.12751	0.37125
174	YOR340C	eu	45	0	3' region	15	960044	1.02686	0.30357	1.0287	0.41699
175	YNL030W	eu	53	103	Frame = +1	14	576887	0.8963	0.31725	1.04638	0.43284
176	YFL062W	Tel L_prox1k	-16	0	5' region	6	6378	0.95711	0.32005	0.96583	0.4582
177	YDR509W	eu	106	115	Antisense	4	1468536	1.07188	0.31239	1.0585	0.39486
178	YLR190W	eu	106	491	Frame = -1	12	535534	1.13344	0.29519	1.21165	0.38518
179	YHR140W	eu	192	239	In frame	8	381151	1.11396	0.30651	1.27317	0.34569
180	YPL058C	eu	273	1511	In frame	16	449558	1.56983	0.26581	0.918537	0.3816
181	YPL154C	eu	256	405	Frame = -1	16	260162	1.03447	0.30892	1.07948	0.45559
182	YML130C	Tel L_prox7k	-57	0	5' region	13	13346	1.06103	0.29572	0.98428	0.46374
183	YEL036C	eu	85	500	In frame	5	84297	1.13073	0.29633	1.23027	0.35087
184	YLR353W	eu	231	603	In frame	12	835044	1.04715	0.32374	1.17531	0.3664
185	YBL028C	eu	-15	0	5' region	2	167886	1.10378	0.30113	1.17497	0.35272
186	YLR151C	eu	-21	0	5' region	12	442801	1.07238	0.2732	1.17987	0.34663
187	YDL159W-A	eu	-144	0	5' region	4	171751	1.0057	0.31444	1.05847	0.41123
188	YDR444W	eu	-87	0	5' region	4	1350021	0.9935	0.31157	1.14677	0.37117
189	YCL029C	eu	322	440	In frame	3	68955	1.04459	0.30758	1.08234	0.37462
190	YPL158C	eu	425	758	In frame	16	253034	1.06634	0.28669	1.08689	0.41423
191	YDL051W	eu	-100	0	5' region	4	363652	1.18279	0.29715	1.27599	0.34018
192	YEL056W	eu	213	401	In frame	5	47807	1.07728	0.3167	1.10146	0.41842
193	YOR375C	eu	283	454	In frame	15	1042191	1.00162	0.32196	1.13834	0.39615
194	YGR033C	eu	16	239	In frame	7	554923	1.13957	0.3099	1.04104	0.43566
195	YCL019W	eu	308	1770	In frame	3	86026	1.06146	0.25993	0.91716	0.39351
196	YBR083W	eu	190	486	In frame	2	409733	1.09382	0.26079	0.84984	0.38967
197	YBL101C	eu	338	1117	In frame	2	27285	1.04683	0.2564	0.92493	0.40081
198	YOR233W	eu	267	800	In frame	15	776648	0.98859	0.26513	0.93175	0.40288
199	YDR098C-A	eu	181	440	In frame	4	650583	0.998	0.2567	1.03673	0.32154
200	YOL042W	eu	127	0	3' region	15	250205	1.07866	0.26017	0.99829	0.3513
201	YNL177C	eu	273	309	In frame	14	303798	1.09339	0.25672	1.03675	0.41593
202	YPR175W	eu	173	692	In frame	16	889489	0.97758	0.26574	0.95667	0.36638
203	YHR163W	eu	118	280	In frame	8	424080	1.00716	0.26124	1.02853	0.34348
204	YER132C	eu	612	1753	In frame	5	428609	0.97997	0.2735	1.05288	0.34163
205	YAL051W	eu	298	1062	In frame	1	49459	1.01966	0.26853	1.02647	0.34241
206	YMR142C	eu	132	199	Antisense	13	550810	1.04594	0.26373	1.14169	0.32957
207	YBR072W	eu	113	214	In frame	2	382366	0.918	0.27931	1.1204	0.32796
208	YBR079C	eu	887	964	In frame	2	395610	0.90628	0.28929	0.97628	0.35877
209	YER138C	eu	443	1755	In frame	5	447695	1.00423	0.28889	0.88179	0.37207
210	YPL264C	eu	48	353	In frame	16	44200	0.88196	0.30431	0.89373	0.39633
211	YOL090W	eu	770	964	Antisense	15	149692	0.90034	0.28345	1.00922	0.38478
212	YGR105W	eu	4	77	In frame	7	698615	0.8979	0.27648	0.96936	0.36127
213	YLR096W	eu	380	1147	In frame	12	333731	0.94531	0.28535	0.95985	0.39136
214	YER024W	eu	317	923	In frame	5	203142	0.92192	0.28474	0.98122	0.36015
215	YFL016C	eu	231	511	In frame	6	105537	0.97211	0.28891	1.00304	0.3516
216	YOR343C	eu	20	108	Frame = +1	15	968411	0.9293	0.29416	0.88446	0.40996
217	YPR186C	eu	70	429	Antisense	16	910808	1.03057	0.27802	1.08555	0.34833
218	YPL259C	eu	22	475	In frame	16	52605	1.07597	0.27732	0.9613	0.38673
219	YLR175W	eu	87	483	In frame	12	506397	1.03775	0.28185	0.94706	0.3719
220	YNL151C	eu	26	251	In frame	14	348445	0.8912	0.29265	0.9708	0.36507
221	YLR281C	eu	59	155	In frame	12	704785	0.91671	0.29396	0.92163	0.39292
222	YJL132W	eu	52	750	In frame	10	162067	0.94597	0.29655	0.96022	0.34857
223	YNR040W	eu	138	256	In frame	14	700106	0.93898	0.30526	0.84436	0.42061
224	YGR128C	eu	237	713	In frame	7	749385	0.88897	0.30188	0.93534	0.37301
225	YBL071W-A	eu	-25	0	5' region	2	89901	0.96086	0.29582	0.93496	0.37872
226	YPR006C	eu	-90	0	5' region	16	569263	0.99164	0.28259	0.92854	0.3603
227	YIR007W	eu	438	764	In frame	9	372015	0.92035	0.29903	0.9337	0.38718
228	YMR280C	eu	1007	1433	In frame	13	828307	0.83084	0.29387	0.93949	0.36006
229	YBL073W	eu	25	0	3' region	2	87719	0.92263	0.30035	0.91761	0.36812
230	YLR430W	eu	1610	2231	In frame	12	998261	1.02502	0.29859	0.92319	0.3646
231	YBR066C	eu	110	220	In frame	2	370367	0.90115	0.29538	1.00043	0.34237
232	YBL040C	eu	126	0	3' region	2	142493	0.89875	0.29731	0.84906	0.41528
233	YDR268W	eu	120	379	In frame	4	1004360	1.0227	0.29201	0.90225	0.38572
234	YLL048C	eu	313	1661	In frame	12	45325	0.85562	0.29786	0.89776	0.45508
235	YML100W	eu	287	1098	In frame	13	71485	0.94411	0.29917	1.03148	0.35487
236	YNR005C	CEN_prox8k	80	0	3' region	14	637097	0.89963	0.31269	0.97813	0.36133
237	YML019W	eu	9	332	In frame	13	233484	1.05125	0.29487	1.00641	0.38177
238	YER027C	eu	83	417	In frame	5	209982	0.93138	0.29495	0.95046	0.36622
239	YCR069W	eu	-138	0	5' region	3	238637	1.02051	0.2929	1.00732	0.35823
240	YJL051W	eu	108	822	Antisense	10	340106	0.91499	0.30534	0.94653	0.38902
241	YEL027W	eu	68	160	In frame	5	100973	0.9843	0.30673	0.93888	0.40729
242	YMR105C	eu	453	569	In frame	13	476246	0.94206	0.29745	1.02655	0.37651
243	YHR139C	eu	59	326	In frame	8	379025	0.89583	0.30356	0.96028	0.37585
244	YKL118W	eu	42	103	Frame = +1	11	218896	1.01848	0.31112	0.96521	0.38578
245	YER137C-A	eu	144	440	In frame	5	448592	0.90592	0.30323	0.97488	0.35484
246	YHR133C	eu	228	291	In frame	8	370916	0.97808	0.29997	0.90952	0.40311
247	YGR157W	eu	616	869	In frame	7	804293	1.27363	0.29347	1.0553	0.35333
248	YDR275W	eu	50	235	In frame	4	1012398	1.05079	0.29983	1.00972	0.36216
249	YNL158W	eu	-38	0	5' region	14	339500	1.00943	0.29405	1.02486	0.35472
250	YJL080C	eu	328	1222	In frame	10	288237	0.89275	0.30466	0.91229	0.36916
251	YPR074C	eu	71	680	In frame	16	694622	0.97309	0.30044	1.01132	0.38205
252	YGR106C	eu	-88	0	5' region	7	700054	0.97861	0.29311	0.95784	0.38367
253	YLR129W	eu	126	0	3' region	12	400036	0.93464	0.30919	1.02343	0.3522
254	YFR035C	eu	49	114	In frame	6	226306	0.9394	0.31314	0.90193	0.36415
255	YNL124W	eu	158	492	In frame	14	393368	0.93844	0.30252	0.98632	0.3519
256	YDR297W	eu	96	349	In frame	4	1056835	0.92223	0.31425	0.9265	0.3915
257	YMR224C	eu	612	692	In frame	13	718816	0.99695	0.29855	0.99546	0.37231
258	YFR034C	eu	97	312	In frame	6	225655	0.9838	0.30527	0.97147	0.36916
259	YDR023W	eu	203	462	In frame	4	490114	1.06457	0.29597	1.09143	0.3368
260	YJL142C	eu	37	130	Frame = -1	10	148097	0.94678	0.30426	0.97521	0.39577
261	YFR031C-A	eu	38	254	Frame = +1	6	221292	0.88444	0.29902	0.95999	0.37784
262	YOR109W	eu	882	1107	Frame = +1	15	527925	0.92361	0.29239	0.94779	0.35755
263	YBR288C	eu	277	483	In frame	2	778628	1.02149	0.29468	1.14168	0.32559
264	YMR212C	eu	433	782	Antisense	13	691743	0.94513	0.30998	1.00628	0.38013
265	YGL026C	eu	181	707	In frame	7	447997	0.95253	0.30696	0.9972	0.35243
266	YKL068W	eu	491	959	In frame	11	311316	1.15205	0.30477	0.98051	0.36852
267	YNL123W	eu	89	997	Antisense	14	394954	0.94539	0.3029	1.02583	0.37304
268	YER143W	eu	36	428	In frame	5	456422	0.99523	0.2959	1.06373	0.36735
269	YEL038W	eu	198	0	3' region	5	81056	1.01478	0.30174	1.0323	0.35371
270	YKL116C	eu	83	518	In frame	11	222295	0.97074	0.29359	1.03599	0.3355
271	YBR260C	eu	124	666	Frame = +1	2	734262	0.87208	0.3236	0.95111	0.36072
272	YNL100W	eu	136	234	In frame	14	438023	0.97714	0.28957	1.14922	0.36985
273	YLR401C	eu	276	609	In frame	12	923620	0.98119	0.30975	1.0473	0.33543
274	YJL151C	eu	46	133	In frame	10	136632	0.90706	0.30092	1.08718	0.35752
275	YOL113W	eu	566	655	In frame	15	106024	0.96295	0.3116	0.97009	0.36019
276	YMR211W	eu	126	475	In frame	13	689460	0.99008	0.3022	0.96262	0.37268
277	YMR172W	eu	282	719	In frame	13	606826	1.06107	0.30165	0.96782	0.45184
278	YGL040C	eu	86	342	In frame	7	420303	1.1283	0.31269	1.05263	0.44728
279	YKR042W	eu	-18	0	5' region	11	519115	1.02973	0.30559	1.23395	0.34079
280	YIL074C	eu	-8	0	5' region	9	222506	1.34663	0.29437	1.03935	0.37295
281	YDR518W	eu	12	517	In frame	4	1478636	1.17596	0.28938	0.96098	0.39868
282	YLR449W	eu	29	0	3' region	12	1030917	1.07605	0.31112	1.03448	0.39923
283	YLR094C	eu	170	502	In frame	12	328729	1.21237	0.28695	1.05666	0.36999
284	YLR431C	eu	177	453	Antisense	12	1001169	1.19803	0.30668	1.02026	0.40753
285	YDL009C	eu	24	107	In frame	4	433173	1.18035	0.30971	0.9795	0.42609
286	YIL046W	eu	340	640	In frame	9	269670	1.06371	0.29133	0.95717	0.41127
287	YML008C	eu	221	383	In frame	13	252327	1.00994	0.31161	0.92776	0.45095
288	YKL197C	eu	871	1043	In frame	11	71257	1.09886	0.30704	1.01464	0.44301
289	YPR088C	eu	140	541	In frame	16	712606	1.0866	0.31417	1.03427	0.39572
290	YBL022C	eu	107	1133	In frame	2	180957	1.19517	0.26174	0.94444	0.40587
291	YLR053C	eu	55	108	Antisense	12	248262	1.21616	0.28991	0.97476	0.41121
292	YDR149C	eu	98	235	In frame	4	755965	1.07858	0.31496	0.97108	0.39588
293	YKL218C	eu	146	326	In frame	11	17901	1.18353	0.31195	1.0108	0.41042
294	YNL200C	eu	229	246	In frame	14	263767	1.09766	0.31196	0.99026	0.4233
295	YER065C	eu	462	557	Frame = -1	5	285526	1.1707	0.29783	1.10546	0.42394
296	YCR104W	Tel R_prox8k	41	0	3' region	3	307921	1.01537	0.3112	1.01804	0.46406
297	YAL016W	eu	356	635	In frame	1	125948	1.13067	0.30895	1.09629	0.42072
298	YBR069C	eu	110	619	In frame	2	378100	1.03058	0.30663	1.03932	0.41666
299	YKR071C	eu	117	348	Frame = -1	11	575271	1.00126	0.31739	0.91948	0.44194
300	YBR199W	eu	183	464	In frame	2	619453	1.11034	0.31914	1.06072	0.39973
301	YNL023C	eu	681	965	Frame = -1	14	589118	1.15988	0.30395	1.02587	0.38786
302	YOL087C	eu	935	1116	Frame = +1	15	155832	1.22274	0.29102	0.95205	0.40805
303	YBL041W	eu	57	241	In frame	2	141421	1.05009	0.31224	1.01247	0.42191
304	YIL124W	eu	124	297	In frame	9	126576	1.03096	0.30802	1.03117	0.41583
305	YGL146C	eu	243	311	Antisense	7	228962	1.036	0.31655	1.02746	0.40831
306	YML103C	eu	279	1655	In frame	13	66712	1.1494	0.32097	1.07184	0.40653
307	YLR402W	eu	121	171	In frame	12	924927	1.01195	0.33049	0.94966	0.40738
308	YBR113W	eu	26	160	Antisense	2	465638	1.07301	0.31276	1.08327	0.3787
309	YOR301W	eu	72	435	In frame	15	881179	1.1775	0.30668	1.05018	0.37366
310	YBL034C	eu	465	1513	In frame	2	156997	1.07317	0.29925	1.10193	0.41319
311	NTS2-2	rDNA	218	414	In frame	11	468158	0.89172	0.34204	1.00129	0.4376
312	YIL099W	eu	271	549	Antisense	9	178814	1.03959	0.32113	1.00393	0.44663
313	YDR502C	eu	142	385	In frame	4	1454038	0.659904	0.33708	0.90273	0.42904
314	YNL037C	eu	157	360	Frame = +1	14	558532	1.15023	0.31565	1.08002	0.38941
315	YNL112W	eu	386	546	In frame	14	414799	1.11875	0.3122	1.13097	0.38425
316	YML128C	Tel L_prox10k	158	513	In frame	13	16203	1.11055	0.31513	1.08232	0.39311
317	YFR036W	eu	4	124	In frame	6	226962	1.14522	0.31081	1.1493	0.37551
318	YKL217W	eu	127	616	In frame	11	22615	1.0395	0.31971	1.00191	0.39797
319	RDN37-2	rDNA	2278	2286	Antisense	12	460735	0.605541	0.40334	0.951329	0.4132
320	YOR172W	eu	661	786	In frame	15	656194	1.1672	0.31974	1.05117	0.40796
321	YJL008C	eu	123	568	In frame	10	421288	1.06364	0.31009	1.0111	0.41721
322	YGR086C	eu	134	339	In frame	7	650219	1.12231	0.31619	0.99103	0.40732
323	YDR345C	eu	122	567	Frame = -1	4	1164288	1.12932	0.31985	1.1069	0.41481
324	YDR489W	eu	114	294	In frame	4	1431346	1.01226	0.30977	0.98762	0.4168
325	YDL233W	eu	250	458	In frame	4	37548	1.10907	0.31074	1.08132	0.40092
326	YHR161C	eu	193	637	In frame	8	421710	1.09048	0.31258	0.99181	0.42242
327	YKL053C-A	eu	24	0	3' region	11	339014	1.22921	0.31605	1.05439	0.39435
328	YOL164W	Tel L_prox6k	87	646	Frame = +1	15	6436	1.11835	0.3243	0.93016	0.45144
329	YFR003C	CEN_prox4k	21	155	In frame	6	153056	1.13455	0.30091	1.10488	0.37622
330	YOL084W	eu	333	991	In frame	15	163355	1.13753	0.28488	1.29615	0.37572
331	YHR134W	eu	170	269	Antisense	8	372262	1.16611	0.30844	1.08925	0.41147
332	YNL088W	eu	-62	0	5' region	14	457520	1.10289	0.3177	1.13508	0.40098
333	YDL052C	eu	9	303	In frame	4	363556	1.10663	0.32271	1.12429	0.40957
334	YPL063W	eu	272	476	In frame	16	430752	1.11503	0.32248	1.17644	0.36629
335	YKL064W	eu	537	969	In frame	11	319019	1.03546	0.3245	1.14951	0.36161
336	YKR008W	eu	-191	0	5' region	11	451271	1.05435	0.3177	1.14682	0.39629
337	YEL012W	eu	71	218	In frame	5	131985	1.0004	0.32692	1.17211	0.38194
338	YML091C	eu	235	1202	Frame = -1	13	90026	1.08222	0.32052	1.1003	0.39885
339	YMR001C	CEN_prox2k	238	705	In frame	13	270422	0.99461	0.32644	1.19058	0.38646
340	YPR141C	eu	686	729	Frame = -1	16	815861	1.08468	0.31383	1.17214	0.37479
341	YML080W	eu	294	423	In frame	13	109688	1.06962	0.32161	1.20077	0.38419
342	YEL055C	eu	71	1022	In frame	5	51326	1.14368	0.31323	1.10364	0.38915
343	YGR262C	eu	93	261	Antisense	7	1017486	1.13934	0.29059	0.8931	0.5563
344	YGR109W-B	eu	662	1547	Frame = +1	7	709597	1.05978	0.32341	1.09715	0.3918
345	YLL028W	eu	194	586	In frame	12	85385	1.05289	0.31536	1.23008	0.37909
346	YPL263C	eu	459	651	Antisense	16	45129	1.12387	0.32169	1.24353	0.37996
347	YMR210W	eu	53	449	Antisense	13	687674	1.09629	0.31887	1.25441	0.38159
348	YCR068W	eu	-153	0	5' region	3	236751	1.08557	0.32355	1.25857	0.37086
349	YLR149C	eu	199	730	In frame	12	439227	1.03857	0.32778	1.16012	0.37394
350	YOL155C	eu	331	967	In frame	15	30612	1.12431	0.32684	1.25885	0.35245
351	YNL306W	eu	2	0	3' region	14	58161	1.14653	0.3133	1.22062	0.38976
352	YLR231C	eu	251	453	In frame	12	606368	1.14659	0.28851	1.09746	0.3404
353	YOR130C	eu	-98	0	5' region	15	571102	0.88562	0.29753	0.79228	0.43785
354	YDR357C	eu	-34	0	5' region	4	1189662	1.1216	0.26707	0.95987	0.35013
355	YJL218W	eu	193	196	In frame	10	22552	0.9927	0.27774	1.01382	0.34358
356	YDR072C	eu	173	527	In frame	4	590823	1.12155	0.27345	1.16919	0.33611
357	YLL015W	eu	1428	1559	In frame	12	120715	1.06175	0.27485	1.17914	0.32065
358	YJR130C	eu	425	639	In frame	10	665856	0.99163	0.29351	1.01005	0.28268
359	YMR103C	eu	-23	0	5' region	13	473332	0.86973	0.30864	0.75928	0.41375
360	YOR098C	eu	342	1076	In frame	15	510153	1.05862	0.25813	0.99203	0.32025
361	YGL081W	eu	302	320	Antisense	7	358286	1.39882	0.24968	1.19377	0.296172
362	YJL070C	eu	300	888	In frame	10	309732	0.87271	0.30305	0.85141	0.4585
363	YNL078W	eu	31	407	Antisense	14	479862	1.12295	0.28529	1.17075	0.3359
364	YKL146W	eu	463	692	In frame	11	173177	1.02668	0.27116	0.92576	0.35344
365	YAR020C	eu	46	55	In frame	1	176883	0.92948	0.29656	0.85196	0.37431
366	YDR448W	eu	95	434	In frame	4	1356342	1.07176	0.28583	1.03734	0.34391
367	YBR223C	eu	154	544	In frame	2	669830	1.0385	0.28685	0.956	0.35741
368	YAL035W	eu	287	1002	In frame	1	77289	1.05469	0.28448	1.11745	0.34127
369	YDR327W	eu	2	108	Frame = +1	4	1125303	1.134	0.27325	1.0737	0.36441
370	YDR121W	eu	27	196	Frame = -1	4	693663	1.18033	0.25998	1.05819	0.32172
371	YER109C	eu	326	799	In frame	5	376632	1.12046	0.27577	1.17773	0.32308
372	YOR065W	eu	38	309	Frame = -1	15	447555	1.02079	0.27828	1.03421	0.34737
373	YJR091C	eu	229	1091	In frame	10	597642	0.9099	0.28243	0.90347	0.40479
374	YKR093W	eu	295	601	Frame = +1	11	616257	1.09259	0.27612	1.20284	0.32659
375	YDL050C	eu	-123	0	5' region	4	365186	1.10806	0.2656	1.16374	0.31107
376	YOL082W	eu	196	415	In frame	15	169315	1.15173	0.26798	1.07931	0.31571
377	YPR193C	eu	92	156	In frame	16	923099	0.9161	0.28594	1.00559	0.35879
378	YMR195W	eu	6	127	In frame	13	654051	1.12643	0.27665	1.05306	0.34785
379	YGR238C	eu	113	882	In frame	7	968353	0.81108	0.31339	1.11225	0.36851
380	YNL310C	eu	68	205	Antisense	14	52226	1.09014	0.28842	1.12406	0.34325
381	YFL002W-B	CEN_prox10k	236	438	Frame = -1	6	138912	0.90234	0.30362	0.87565	0.38536
382	YML053C	eu	41	212	In frame	13	169631	1.03091	0.2728	1.01526	0.33289
383	YBR055C	eu	384	899	In frame	2	346147	1.10283	0.2765	1.09263	0.33129
384	YGR180C	eu	250	345	In frame	7	855556	1.16701	0.27096	1.12489	0.3196
385	YBR109C	eu	34	147	In frame	2	458254	1.0143	0.28826	1.12072	0.35083
386	YDL219W	eu	75	150	Frame = -1	4	65468	0.83403	0.29604	0.83163	0.37323
387	YER187W	Tel R_prox3k	157	0	3' region	5	566696	0.92938	0.2823	0.91555	0.3622
388	YIL082W-A	eu	362	1498	Frame = -1	9	206721	0.97416	0.29099	0.94637	0.38411
389	YJR122W	eu	227	497	In frame	10	650451	1.00572	0.25644	0.98375	0.36963
390	YCL014W	eu	1489	1636	Frame = -1	3	100748	1.00091	0.30462	0.92364	0.32733
391	YPR131C	eu	53	251	In frame	16	794335	1.03494	0.3013	0.95114	0.35411
392	YLR153C	eu	305	683	In frame	12	446661	0.9553	0.29636	0.94363	0.33014
393	YJL056C	eu	20	880	Frame = -1	10	333008	1.00351	0.301	0.97893	0.38506
394	YCR018C-A	eu	60	84	In frame	3	151680	1.00213	0.29643	0.98873	0.35324
395	YJR052W	eu	61	565	Antisense	10	532238	0.92998	0.32353	0.93737	0.3832
396	YLR320W	eu	1252	1454	Antisense	12	775696	1.0273	0.30076	0.95624	0.3604
397	YDL066W	eu	-80	0	5' region	4	334595	1.01745	0.26495	1.13289	0.33432
398	YDR212W	eu	355	559	In frame	4	888294	0.9531	0.28151	0.84366	0.37419
399	YML010C-B	eu	-62	0	5' region	13	251187	1.04559	0.2899	1.1129	0.31711
400	YML010W-A	eu	152	0	3' region	13	251187	1.0001	0.29523	0.93934	0.35357
401	YML056C	eu	168	0	3' region	13	163672	1.09884	0.26702	1.00657	0.49347
402	YBR025C	eu	-119	0	5' region	2	292222	1.02632	0.30122	1.11744	0.35842
403	YNL251C	eu	170	575	In frame	14	173806	1.01309	0.3069	0.96548	0.39213
404	YAL042W	eu	414	415	Antisense	1	62559	1.01613	0.29296	0.8907	0.3865
405	YGR060W	eu	-21	0	5' region	7	610505	0.98948	0.29949	0.88565	0.39756
406	YMR072W	eu	11	0	3' region	13	411601	0.99913	0.2909	1.02224	0.33554
407	YGL197W	eu	469	1487	In frame	7	126110	1.03527	0.30497	1.19378	0.37034
408	YGR092W	eu	-164	0	5' region	7	667701	0.94976	0.29981	0.84857	0.36173
409	YOL050C	eu	-160	0	5' region	15	238681	0.94968	0.30068	1.0707	0.46737
410	YOL051W	eu	177	0	3' region	15	235470	0.94692	0.30966	0.92546	0.4019
411	YDL190C	eu	816	961	In frame	4	119145	0.94629	0.3057	0.84068	0.45916
412	YKR003W	CEN_prox5k	109	448	In frame	11	445351	0.89759	0.30343	0.85634	0.43398
413	YHR063C	eu	53	379	In frame	8	225012	0.9571	0.29314	0.88643	0.44669
414	YLR189C	eu	112	1198	Frame = -1	12	534059	1.17235	0.26868	0.97424	0.30018
415	YGL072C	eu	62	119	In frame	7	371179	1.01185	0.28527	0.98791	0.31112
416	YML052W	eu	23	302	In frame	13	170471	1.02591	0.29586	1.05101	0.41785
417	YCR075C	eu	7	260	In frame	3	248791	1.00572	0.29253	1.14023	0.32442
418	YGR138C	eu	18	614	In frame	7	765557	0.92106	0.28397	0.77712	0.38775
419	YHL035C	eu	1190	1592	Antisense	8	29184	0.98237	0.28871	0.83085	0.45323
420	YLR418C	eu	288	393	Frame = -1	12	957228	1.10421	0.28407	1.04512	0.33624
421	YOL137W	eu	85	497	In frame	15	65876	1.05041	0.27411	0.8942	0.32883
422	YDR477W	eu	94	633	In frame	4	1412647	1.09151	0.28382	1.02648	0.33114
423	YDR535C	eu	-124	0	5' region	4	1507725	0.93218	0.29153	1.08331	0.34598
424	YMR158W-A	eu	-168	0	5' region	13	573967	0.96445	0.31165	0.87484	0.43541
425	YBR202W	eu	806	845	Frame = +1	2	628185	0.82754	0.29021	0.91222	0.38634
426	YLR388W	eu	22	56	In frame	12	898717	0.92235	0.2933	0.84503	0.38893
427	YER034W	eu	-36	0	5' region	5	221737	0.88725	0.32276	1.0857	0.39418
428	YOL096C	eu	209	316	In frame	15	138418	1.05472	0.2857	0.91811	0.31721
429	YMR108W	eu	181	687	In frame	13	484626	1.03171	0.28674	1.05544	0.31177
430	YBR233W	eu	254	413	In frame	2	684185	0.97883	0.28075	0.94776	0.33033
431	YJL144W	eu	-176	0	5' region	10	145828	0.97881	0.28847	1.06019	0.3489
432	YEL075C	Tel L	68	122	In frame	5	5509	0.9215	0.29827	0.97359	0.39899
433	YIL112W	eu	325	1083	In frame	9	152567	0.95861	0.28758	0.98216	0.39898
434	YNL097C	eu	158	330	In frame	14	441886	1.0372	0.27833	0.93398	0.38856
435	YER003C	CEN_prox7k	89	429	In frame	5	158850	0.99661	0.26691	1.0634	0.30019
436	YER104W	eu	-197	0	5' region	5	366207	0.93204	0.29174	1.081	0.30939
437	YGL127C	eu	121	127	In frame	7	270410	1.29925	0.2805	1.02002	0.291
438	YGR084C	eu	99	339	In frame	7	647849	1.0161	0.28633	0.98345	0.31529
439	YDL101C	eu	-34	0	5' region	4	281950	1.03419	0.28956	1.05769	0.32336
440	YIL055C	eu	152	627	In frame	9	253467	1.01799	0.26823	0.99384	0.29802
441	YLR166C	eu	703	871	In frame	12	495937	1.11679	0.25904	1.00654	0.2953
442	YBR054W	eu	-98	0	5' region	2	342805	1.00817	0.2924	0.88239	0.33322
443	YBR208C	eu	554	1835	In frame	2	640543	1.09056	0.28008	1.10661	0.30133
444	YGR214W	eu	28	252	In frame	7	920664	1.09731	0.30391	1.10348	0.31759
445	YBR225W	eu	243	900	In frame	2	671351	0.92984	0.25504	1.00085	0.27965
446	YGR183C	eu	42	66	Frame = +1	7	859355	1.00833	0.29437	1.12683	0.31836
447	YER124C	eu	17	573	Frame = -1	5	409008	0.9611	0.30772	1.09838	0.29911
448	YPL179W	eu	106	549	In frame	16	208474	1.09701	0.28463	1.10395	0.29387
449	YLR407W	eu	84	229	In frame	12	933218	1.07756	0.32738	1.14637	0.4397
450	YIL040W	eu	72	138	In frame	9	277938	1.00451	0.29608	0.95271	0.34139
451	YCR006C	CEN_prox8k	81	157	Antisense	3	122758	0.94132	0.29667	0.9597	0.32799
452	YGL125W	CEN_prox4k	-9	0	In frame	7	272493	1.29761	0.2902	1.07291	0.33313
453	YPR066W	eu	66	299	In frame	16	681408	0.97409	0.30198	1.10234	0.31464
454	YDR018C	eu	220	396	In frame	4	483197	1.04022	0.28297	1.11427	0.30898
455	YHR198C	eu	24	321	Frame = +1	8	497208	1.02758	0.26104	1.10332	0.40765
456	YBR224W	eu	128	171	Frame = -1	2	670504	1.03219	0.27141	1.12757	0.4131
457	YGL177W	eu	47	115	Frame = -1	7	167706	1.0153	0.26982	0.82192	0.52102
458	YHR127W	eu	-29	0	5' region	8	360829	0.99263	0.2687	1.05514	0.36205
459	YLR011W	eu	-30	0	5' region	12	169012	0.86795	0.27443	1.09588	0.35342
460	YKL109W	eu	303	554	Frame = +1	11	232780	1.0544	0.26503	1.01857	0.42973
461	YLR254C	eu	-24	0	5' region	12	645047	1.05497	0.27735	1.08566	0.43028
462	YNL173C	eu	215	366	In frame	14	309414	1.00078	0.27354	0.82505	0.45182
463	YLR293C	eu	22	219	Antisense	12	721366	0.96089	0.27456	0.77107	0.47496
464	YML125C	eu	242	312	Antisense	13	20974	1.04978	0.26164	0.96769	0.50025
465	YJL186W	eu	562	586	Antisense	10	81839	1.03555	0.26471	0.85859	0.43659
466	YDR512C	eu	109	187	Antisense	4	1470728	1.06601	0.26955	0.85294	0.41829
467	YLL007C	eu	432	665	In frame	12	135002	1.0888	0.26582	1.01731	0.36627
468	YPR037C	eu	191	196	Antisense	16	646462	0.95223	0.27588	0.81779	0.46047
469	YJR078W	eu	132	453	In frame	10	579249	0.87679	0.27587	0.8933	0.39626
470	YIL161W	eu	167	235	Frame = +1	9	39934	1.04957	0.26421	0.88633	0.45837
471	YLR359W	eu	43	482	Frame = -1	12	844410	1.02847	0.27081	0.9719	0.42782
472	YOL040C	eu	43	142	In frame	15	253447	1.06396	0.25593	1.22117	0.36854
473	YLR360W	eu	108	439	In frame	12	846426	0.88671	0.29911	0.80672	0.51834
474	YPL070W	eu	578	612	In frame	16	422679	0.95358	0.27281	0.85032	0.48243
475	YJL185C	eu	87	293	In frame	10	82713	0.99448	0.25848	1.15361	0.44863
476	YDL192W	eu	175	181	In frame	4	116847	1.04221	0.26178	0.98356	0.40119
477	YLR406C	eu	52	113	In frame	12	931598	0.94571	0.29137	0.98141	0.35539
478	YMR306W	eu	243	1785	Antisense	13	881887	0.84989	0.2864	0.95896	0.35499
479	YMR174C	eu	63	68	In frame	13	610175	1.02906	0.26859	0.99725	0.34819
480	YOR359W	eu	22	523	In frame	15	1011253	1.00108	0.27774	0.99688	0.46552
481	YHR103W	eu	22	0	3' region	8	320483	1.07242	0.26594	0.97999	0.39025
482	YLR394W	eu	69	482	In frame	12	908157	1.00034	0.26747	0.94129	0.39366
483	YER019W	eu	196	477	In frame	5	193384	0.97685	0.26264	1.06432	0.46219
484	YGR197C	eu	115	547	Antisense	7	893800	1.0926	0.28245	0.88817	0.45621
485	YKL035W	eu	370	499	In frame	11	370644	0.96161	0.25946	1.01898	0.46803
486	YJR144W	eu	180	269	In frame	10	701416	1.04253	0.26486	1.16942	0.42186
487	YFL009W	eu	254	779	In frame	6	116901	0.98983	0.27925	0.99402	0.37759
488	YGR158C	eu	88	250	In frame	7	805762	0.98029	0.28025	0.93028	0.47324
489	YLR044C	eu	64	563	In frame	12	233889	0.606777	0.29351	1.03124	0.3665
490	YBR210W	eu	11	142	In frame	2	645578	1.03006	0.27939	0.946	0.45897
491	YOR140W	eu	212	766	In frame	15	587618	1.01616	0.2715	0.92304	0.3791
492	YNL267W	eu	708	1066	Frame = +1	14	143003	1.01145	0.25703	0.96722	0.40079
493	YHR197W	eu	344	763	In frame	8	494928	1.06504	0.25535	0.98175	0.38708
494	YKL023W	eu	216	277	In frame	11	394012	0.93997	0.27847	0.87071	0.43338
495	YGR195W	eu	42	246	In frame	7	889013	1.03508	0.31718	0.76543	0.47094
496	YDR228C	eu	364	626	In frame	4	922710	1.07674	0.26561	1.11806	0.43135
497	YBR116C	eu	145	175	Antisense	2	474285	1.04784	0.26881	0.96653	0.40095
498	YJL158C	eu	168	228	3' region	10	122444	0.654943	0.3154	1.02696	0.39265
499	YLR234W	eu	214	656	In frame	12	610427	1.12951	0.27474	0.96509	0.42667
500	YGR016W	eu	34	190	Frame = +1	7	522367	0.99934	0.26664	1.14958	0.44132
501	YER038C	eu	207	464	In frame	5	227630	0.96131	0.27222	0.99717	0.41279
502	YPR010C	eu	199	1203	In frame	16	580596	1.03818	0.25461	1.19104	0.3995
503	YJR148W	eu	133	376	In frame	10	706137	0.96068	0.28376	0.89107	0.45128
504	YOL047C	eu	96	356	In frame	15	242458	0.99038	0.26567	1.17106	0.45284
505	YPL043W	eu	124	685	In frame	16	470308	0.85014	0.29439	1.17128	0.37224
506	YPL044C	eu	58	182	Antisense	16	470297	0.83855	0.29503	1.10931	0.38932
507	YER089C	eu	62	464	In frame	5	337150	1.15566	0.27074	1.08143	0.35076
508	YEL017W	eu	7	337	In frame	5	123678	1.06771	0.28892	1.28789	0.36434
509	YOR056C	eu	90	459	In frame	15	431358	0.97811	0.25864	1.21401	0.37231
510	YML007W	eu	169	650	In frame	13	254355	1.04709	0.26908	1.21137	0.36795
511	YPL180W	eu	8	799	Frame = -1	16	205271	1.02541	0.25309	1.21658	0.37083
512	YDR073W	eu	106	169	In frame	4	592754	0.92228	0.28366	0.84956	0.40942
513	YPL155C	eu	461	706	In frame	16	257952	0.91744	0.29095	0.85246	0.43126
514	YGR259C	eu	119	146	Antisense	7	1012570	0.99781	0.27258	0.94197	0.43882
515	YGR260W	eu	29	534	In frame	7	1012578	0.93024	0.2709	0.93947	0.40458
516	YPR063C	eu	0	140	in intron	16	678317	0.97925	0.28277	0.96523	0.34916
517	YOR081C	eu	298	749	In frame	15	478296	1.04381	0.28543	0.94618	0.39188
518	YPL133C	eu	16	0	3' region	16	301179	1.13406	0.28085	1.0347	0.37875
519	YGL216W	eu	694	805	In frame	7	86966	1.08713	0.26245	0.97672	0.37725
520	YIL054W	eu	70	105	Frame = +1	9	254751	1.06703	0.26636	0.95216	0.37595		--
521	YBR191W	eu	61	160	In frame	2	606448	0.92828	0.2917	0.985704	0.344483		--
522	YDR261C-C	eu	109	440	In frame	4	992022	0.93828	0.26304	1.17006	0.40283		--
523	YDR261C-D	eu	109	1604	In frame	4	992022	0.86579	0.2979	0.86862	0.39369		--
524	YAL019W	eu	377	1131	In frame	1	116051	0.95121	0.27093	1.14261	0.41771		--
525	YNL193W	eu	22	558	In frame	14	274435	0.82826	0.28268	1.01418	0.43414		--
526	YGR117C	eu	172	476	In frame	7	725967	0.99769	0.28935	1.00289	0.41369		--
527	YDR501W	eu	199	521	In frame	4	1451942	1.01124	0.27704	0.93097	0.36609		--
528	YGL164C	eu	129	440	Frame = +1	7	192919	1.01116	0.28265	0.97914	0.38229		--
529	YJL150W	eu	68	100	In frame	10	137324	1.01588	0.28668	0.9992	0.39378		--
530	YGR295C	Tel R_prox1k	-33	0	5' region	7	1082834	1.06186	0.25375	0.98046	0.31542		--
531	YHR021W-A	eu	119	151	In frame	8	149575	0.99176	0.25521	1.10436	0.4028		--
532	YGL171W	eu	134	564	In frame	7	182798	1.00565	0.24583	0.96653	0.32399		--
533	YMR189W	eu	349	1034	In frame	13	638546	0.92371	0.27184	0.97632	0.37096		--
534	YOR347C	eu	150	506	In frame	15	986009	0.84288	0.25775	1.13281	0.40807		--
535	YOR273C	eu	333	659	In frame	15	835431	0.8588	0.30086	0.79963	0.35894		--
536	YDR009W	eu	467	520	Antisense	4	464832	0.89762	0.25401	1.17905	0.40408		--
537	YFL011W	eu	538	546	In frame	6	113953	1.1417	0.26786	1.02034	0.3438		--
538	YDR492W	eu	104	316	In frame	4	1435228	1.00877	0.25183	1.09698	0.39641		--
539	YER114C	eu	121	1040	In frame	5	393345	0.95609	0.26063	0.86359	0.38214		--
540	YLR150W	eu	165	273	In frame	12	440963	0.90743	0.25247	0.95812	0.33334		--
541	YEL069C	eu	148	564	In frame	5	22787	0.94173	0.24411	1.13611	0.38946		--
542	YIL131C	eu	310	484	In frame	9	101305	1.12056	0.25443	0.85785	0.32853		--
543	YGL196W	eu	-23	0	5' region	7	129819	1.07521	0.26659	0.90282	0.39646		--
544	YDR062W	eu	237	561	In frame	4	577182	1.02507	0.25843	1.2362	0.43933		--
545	YNL137C	eu	347	486	In frame	14	369016	1.02315	0.24535	1.22564	0.41403		--
546	YBR296C	eu	36	0	3' region	2	798408	1.10196	0.25717	1.16917	0.38959		--
547	YPR067W	eu	50	185	In frame	16	682367	1.07055	0.25627	1.17671	0.38733		--
548	YCR095C	HMR _prox4k	339	362	Antisense	3	288238	0.90318	0.2633	1.03633	0.39619		--
549	YMR216C	eu	619	742	In frame	13	699181	0.92	0.26605	0.91966	0.37403		--
550	YGL165C	eu	57	192	Frame = +1	7	191811	1.00964	0.26405	0.9346	0.3859		--
551	YPL057C	eu	211	382	In frame	16	452421	1.01175	0.25538	1.2246	0.40006		--
552	YJL094C	eu	279	873	In frame	10	253600	1.07923	0.26807	1.09417	0.33682		--
553	YIL100W	eu	99	117	In frame	9	177667	0.84031	0.27528	1.22415	0.41247		--
554	YDL030W	eu	443	530	In frame	4	398863	1.09566	0.2456	1.21314	0.39134		--
555	YGR279C	eu	145	386	In frame	7	1049529	1.00137	0.25177	0.93929	0.3362		--
556	YPR092W	eu	96	101	Frame = -1	16	718665	1.06208	0.24418	1.14089	0.38225		--
557	YML090W	eu	33	128	Antisense	13	90843	0.9667	0.26619	0.87698	0.38334		--
558	YHL005C	CEN_prox7k	119	130	Frame = -1	8	98859	0.98931	0.25068	1.11582	0.50744		--
559	YEL039C	eu	-133	0	5' region	5	80376	0.97541	0.28206	1.06153	0.42786		--
560	YLL022C	eu	382	385	In frame	12	99054	1.07803	0.25379	1.17094	0.36865		--
561	YCR076C	eu	244	250	In frame	3	249310	1.02179	0.25755	1.20484	0.40403		--
562	YDR096W	eu	545	894	In frame	4	638771	1.05695	0.26021	1.15987	0.38141		--
563	YDR155C	eu	31	162	In frame	4	768904	1.08275	0.24396	1.21145	0.37193		--
564	YBL016W	eu	85	353	Antisense	2	192709	0.92921	0.27128	1.03488	0.33843		--
565	YPL252C	eu	165	172	In frame	16	73386	1.13773	0.28312	0.93912	0.38075		--
566	YPL253C	eu	363	647	In frame	16	71917	1.15075	0.27902	0.93698	0.33152		--
567	YDL023C	eu	90	106	Frame = +1	4	411808	0.96811	0.27465	1.13432	0.39288		--
568	YLR220W	eu	8	322	In frame	12	576851	0.95159	0.27378	1.21545	0.41729		--
569	YKL029C	eu	291	669	In frame	11	383495	0.95611	0.25056	1.19199	0.39181		--
570	YDR470C	eu	16	502	Frame = +1	4	1401158	1.0125	0.26481	0.90585	0.34499		--
571	YDL053C	eu	52	185	In frame	4	362100	0.98014	0.27661	0.98078	0.41227		--
572	YIR015W	eu	84	144	In frame	9	382197	1.04664	0.27306	0.95511	0.40485		--
573	YEL011W	eu	562	704	In frame	5	134806	0.91065	0.292	0.75773	0.36594		--
574	YOR298W	eu	327	479	In frame	15	876579	1.09537	0.26889	0.9456	0.33493		--
575	YBR189W	eu	77	195	In frame	2	604734	1.05843	0.25153	0.91803	0.32886		--
576	YDL174C	eu	145	587	In frame	4	147155	1.14139	0.23578	1.23889	0.36464		--
577	YGR014W	eu	189	1306	Frame = -1	7	517514	1.04017	0.27865	0.92596	0.31791		--
578	YFL008W	eu	750	1225	In frame	6	121674	1.04565	0.25322	1.25878	0.36496		--
579	YNL311C	eu	193	763	In frame	14	51108	0.90483	0.26658	0.79019	0.41974		--
580	YHR130C	eu	71	111	Antisense	8	365090	1.00034	0.26905	0.90396	0.35069		--
581	YFL020C	eu	-60	0	5' region	6	99773	0.92478	0.25679	1.2136	0.38853		--
582	YKR032W	eu	6	104	Frame = -1	11	506177	1.05021	0.24022	1.2214	0.36815		--
583	YHR219W	Tel R	423	624	Antisense	8	561442	1.03879	0.2734	0.90301	0.34711		--
584	YAL061W	eu	118	417	In frame	1	33803	1.00072	0.25681	1.13204	0.38188		--
585	YBR255W	eu	153	694	In frame	2	724910	1.06382	0.25636	0.94412	0.32402		--
586	YOR063W	eu	6	387	In frame	15	444706	0.86434	0.28307	0.83925	0.3335		--
587	YER169W	eu	338	796	In frame	5	524378	1.07372	0.27041	0.9718	0.36729		--
588	YDR380W	eu	258	635	In frame	4	1234923	1.28844	0.21027	1.53885	0.23993		--
589	YGR176W	eu	49	115	Frame = -1	7	848872	1.03112	0.28797	0.90811	0.39608		--
590	YLR193C	eu	18	175	In frame	12	540484	0.95769	0.27164	0.91622	0.38154		--
591	YJR094W-A	eu	-17	0	5' region	10	608250	1.02954	0.27182	0.93848	0.33546		--
592	YIL012W	eu	44	130	Antisense	9	333141	0.9721	0.27854	0.97255	0.31218		--
593	YOR360C	eu	466	526	In frame	15	1013421	1.09241	0.23626	1.24268	0.36601		--
594	YDR262W	eu	7	272	Frame = -1	4	993151	1.02561	0.25645	1.1136	0.37122		--
595	YER056C	eu	139	0	3' region	5	267695	1.02824	0.24776	1.26519	0.37605		--
596	YPL112C	eu	150	394	In frame	16	338169	0.97742	0.26832	1.01794	0.35067		--
597	YDR151C	eu	-179	0	5' region	4	765689	0.93815	0.26444	0.93669	0.33112		--
598	YOR329C	eu	352	872	In frame	15	938290	0.95188	0.24274	1.1444	0.36938		--
599	YBL035C	eu	177	705	In frame	2	153082	0.95858	0.26149	0.95972	0.32054		--
600	YGL199C	eu	129	156	Antisense	7	123660	1.0368	0.25768	0.94713	0.35456		--
601	YBR248C	eu	-102	0	5' region	2	716766	1.01763	0.24178	0.99512	0.43454		--
602	YER040W	eu	227	730	In frame	5	230475	1.04174	0.24942	0.9445	0.43769		--
603	YGR028W	eu	-112	0	5' region	7	541871	0.94372	0.25351	0.92117	0.44512		--
604	YDR339C	eu	58	189	Frame = +1	4	1150340	0.91388	0.26834	1.04893	0.41007		--
605	YDL230W	eu	202	335	In frame	4	43307	0.85744	0.25365	0.89607	0.42349		--
606	YGR189C	eu	-15	0	5' region	7	878242	0.97555	0.26207	0.99913	0.44744		--
607	YOR112W	eu	84	761	In frame	15	531761	1.06533	0.23492	0.95985	0.35696		--
608	YML133C	Tel L	6	1374	In frame	13	4666	0.9828	0.26245	0.99566	0.40281		--
609	YGR175C	eu	109	496	In frame	7	848101	1.04055	0.24209	0.84576	0.45052		--
610	YNL297C	eu	145	1636	In frame	14	76148	1.006	0.25896	0.90534	0.42302		--
611	YBR252W	eu	-45	0	5' region	2	722471	1.00603	0.24471	0.83117	0.44184		--
612	YOR033C	eu	319	702	In frame	15	393567	0.88564	0.25478	0.90205	0.4228		--
613	YHR038W	eu	108	0	3' region	8	184383	0.88366	0.26693	0.88857	0.42759		--
614	YHR039C	eu	9	0	3' region	8	186775	0.8765	0.25071	0.8237	0.38796		--
615	YOR344C	eu	150	291	In frame	15	977616	0.94247	0.25818	1.01383	0.40178		--
616	YPL275W	eu	127	236	In frame	16	18750	0.8822	0.25915	0.89537	0.43041		--
617	YPL093W	eu	65	0	3' region	16	371170	1.03539	0.24641	0.90288	0.4564		--
618	YHR094C	eu	29	0	3' region	8	292541	0.96167	0.25889	1.03167	0.39478		--
619	YER028C	eu	2	394	In frame	5	211869	0.94113	0.25988	0.9579	0.46219		--
620	YGR191W	eu	344	603	In frame	7	881457	0.93627	0.25304	0.9811	0.40805		--
621	YAL010C	eu	338	493	In frame	1	134653	0.96408	0.24865	0.81528	0.44786		--
622	YDL085W	eu	82	545	In frame	4	303457	1.05899	0.24714	1.08051	0.38305		--
623	YGL223C	eu	302	417	Antisense	7	79458	1.05294	0.2402	0.91632	0.46847		--
624	YLR019W	eu	-192	0	5' region	12	179711	0.96265	0.25028	0.96491	0.42961		--
625	YAL044C	eu	4	177	Frame = -1	1	58451	0.99788	0.24999	1.00563	0.42169		--
626	YGR239C	eu	20	288	In frame	7	969998	0.91332	0.25295	0.88406	0.3477		--
627	YOR204W	eu	209	604	In frame	15	723539	0.98302	0.28067	1.16198	0.34735		--
628	YBR279W	eu	200	445	In frame	2	761853	1.07593	0.23525	0.95034	0.41888		--
629	YNL119W	eu	431	493	Antisense	14	402335	1.02599	0.24146	0.87815	0.42473		--
630	YER155C	eu	678	2167	In frame	5	480809	1.15994	0.23543	1.26493	0.3723		--
631	YGR253C	eu	177	260	In frame	7	998614	1.02984	0.24234	1.27755	0.30276		--
632	YMR173W	eu	93	430	In frame	13	608967	0.99119	0.25095	0.9869	0.42452		--
633	YER066C-A	eu	8	166	Antisense	5	292177	1.01315	0.24964	0.88143	0.42572		--
634	YER067W	eu	40	161	In frame	5	292184	1.03776	0.25432	0.96496	0.4316		--
635	YBR115C	eu	176	1392	In frame	2	473392	0.966	0.24616	0.90899	0.45046		--
636	YJL133W	eu	45	314	In frame	10	160751	1.01478	0.25148	0.95742	0.41817		--
637	YCL031C	eu	81	297	In frame	3	65325	0.93324	0.23342	0.82025	0.40762		--
638	YOL085C	eu	43	113	Antisense	15	161885	1.01892	0.31293	0.99342	0.37748		--
639	YPL217C	eu	219	1183	In frame	16	142513	0.92343	0.24891	0.83612	0.3997		--
640	YIL066C	eu	203	869	In frame	9	240096	1.03068	0.24875	0.92149	0.40497		--
641	YHR054C	eu	198	354	Frame = -1	8	213657	1.10915	0.24304	1.11251	0.36092		--
642	YDR395W	eu	795	944	In frame	4	1265701	1.10579	0.2421	1.03983	0.36697		--
643	YLR077W	eu	347	583	In frame	12	284914	1.13602	0.23957	1.27515	0.31453		--
644	YMR043W	eu	-28	0	5' region	13	353786	1.05811	0.23729	0.94321	0.39459		--
645	YNR002C	CEN_prox5k	93	282	In frame	14	633579	1.01325	0.24615	1.06936	0.3665		--
646	YPR183W	eu	201	267	In frame	16	901354	1.04499	0.24823	0.96796	0.3798		--
647	YPR095C	eu	1141	1226	In frame	16	721292	1.03122	0.24735	0.92352	0.41649		--
648	YJR027W	eu	632	1755	In frame	10	474656	1.11719	0.26103	1.13487	0.40273		--
649	YML092C	eu	92	250	In frame	13	86463	0.96967	0.26041	0.9935	0.33421		--
650	YEL059W	eu	5	0	3' region	5	42667	0.94189	0.27494	1.02094	0.43493		--
651	YLR143W	eu	643	685	In frame	12	429259	1.01554	0.25095	0.98651	0.40652		--
652	YOL089C	eu	-75	0	5' region	15	153715	1.0477	0.24972	0.93379	0.42434		--
653	YJL158C	eu	81	227	In frame	10	122701	1.00498	0.24605	1.06544	0.35872		--	--	--
654	YFR051C	eu	193	546	In frame	6	251211	1.14707	0.23618	1	0.284383		--	--	--
655	YOL106W	eu	40	117	Antisense	15	113346	0.97699	0.25682	1.05094	0.4086		--	--	--
656	YBR176W	eu	150	312	Antisense	2	584165	0.98662	0.25444	0.95937	0.43056		--	--	--
657	YAL049C	eu	53	246	In frame	1	52437	1.14367	0.23652	0.8203	0.55878		--	--	--
658	YJR016C	eu	113	585	In frame	10	465862	1.00446	0.24736	0.86179	0.43301		--	--	--
659	YKL179C	eu	293	679	In frame	11	111629	1.03016	0.23642	1.04404	0.38538		--	--	--
660	YBR111C	eu	42	231	In frame	2	461741	1.00297	0.24034	0.97737	0.43024		--	--	--
661	YDR450W	eu	12	146	In frame	4	1359951	0.88578	0.25517	0.92335	0.35702		--	--	--
662	YJR122W	eu	228	497	In frame	10	650454	1.00572	0.25644	0.98375	0.36963		--	--	--
663	YHR068W	eu	172	387	In frame	8	232651	1.08076	0.30042	0.94388	0.35969		--	--	--
664	YBL008W	eu	591	840	In frame	2	211429	1.02855	0.24752	1.03721	0.39283		--	--	--
665	YMR016C	eu	266	785	In frame	13	304794	1.02151	0.25487	1.20734	0.34156		--	--	--
666	YPL231W	eu	456	1887	In frame	16	110020	0.96384	0.24765	1.01921	0.36983		--	--	--
667	YIL021W	eu	106	318	In frame	9	313221	1.00495	0.2487	0.98846	0.36397		--	--	--
668	YDR354W	eu	46	380	In frame	4	1184878	1.03292	0.25346	1.02178	0.36493		--	--	--
669	YDR226W	eu	73	222	In frame	4	916701	1.19548	0.25116	1.21368	0.34039		--	--	--
670	YOL097C	eu	390	432	In frame	15	136655	0.99244	0.24966	0.91466	0.42139		--	--	--
671	YPR123C	eu	16	0	3' region	16	786523	1.0494	0.23721	0.98573	0.36025		--	--	--
672	YKL105C	eu	6	1133	3' region	11	242565	0.725523	0.26237	0.954118	0.33766		--	--	--
673	YCL052C	eu	213	416	In frame	3	34754	0.98265	0.26144	1.02995	0.36383		--	--	--
674	YKL051W	eu	34	353	In frame	11	341058	1.05254	0.25035	1.12318	0.36938		--	--	--
675	YGL224C	eu	-178	0	5' region	7	79390	0.98293	0.2448	1.03387	0.37178		--	--	--
676	YER017C	eu	259	761	In frame	5	191010	0.87608	0.2543	0.94782	0.38314		--	--	--
677	YML034W	eu	194	834	In frame	13	210107	1.05839	0.26105	0.99486	0.37233		--	--	--
678	YBR236C	eu	128	436	In frame	2	691304	0.95516	0.25204	0.96952	0.39347		--	--	--
679	YKR033C	eu	133	141	Antisense	11	506547	0.99457	0.2509	1.06829	0.32486		--	--	--
680	YKR034W	eu	4	269	Frame = -1	11	506552	0.97118	0.25129	0.97651	0.35822		--	--	--
681	YKL105C	eu	23	0	3' region	11	242158	0.94594	0.25627	0.96234	0.3869		--	--	--
682	YOR378W	eu	32	515	In frame	15	1049605	1.00265	0.25003	1.13036	0.35526		--	--	--
683	YCR086W	eu	144	190	In frame	3	263821	1.06686	0.24702	1.29769	0.32321		--	--	--
684	YBR153W	eu	212	244	Frame = -1	2	548090	0.94685	0.24363	1.03485	0.37409		--	--	--
685	YHR183W	eu	117	489	In frame	8	239166	0.96883	0.24403	1.13195	0.3432		--	--	--
686	YOL122C	eu	174	575	In frame	15	90897	0.95822	0.24093	1.04288	0.36368		--	--	--
687	YDR389W	eu	195	654	In frame	4	1253114	0.94805	0.24965	1.00271	0.37473		--	--	--
688	YJR128W	eu	-26	0	5' region	10	662837	0.83031	0.26362	1.07762	0.33602		--	--	--
689	YNL058C	eu	215	316	In frame	14	516069	0.96159	0.24709	1.06057	0.35619		--	--	--
690	YJL056C	eu	19	880	Frame = -1	10	333011	1.00351	0.301	0.97893	0.38506		--	--	--
691	YAL002W	CEN_prox8k	4	1176	Frame = -1	1	143721	0.98223	0.2511	1.05948	0.36468		--	--	--
692	YGR154C	eu	12	356	In frame	7	797837	1.19889	0.24462	1.11982	0.35038		--	--	--
693	YPL193W	eu	168	381	In frame	16	181906	0.91769	0.25842	1.03682	0.343		--	--	--
694	YMR023C	eu	383	526	In frame	13	319867	1.04892	0.25342	1.20826	0.37769		--	--	--
695	YCR013C	eu	28	215	Antisense	3	138963	1.05006	0.31607	0.9527	0.38875		--	--	--
696	YER086W	eu	161	576	In frame	5	328956	1.07642	0.29575	1.0962	0.34366		--	--	--
697	YOR133W	eu	80	842	In frame	15	575339	0.99851	0.24496	1.07595	0.36473		--	--	--
698	YKL203C	eu	961	2473	In frame	11	60477	1.0731	0.24414	0.97601	0.43077		--	--	--
699	YML113W	eu	189	248	In frame	13	44612	1.02784	0.24327	0.87041	0.48279		--	--	--
700	YBR230C	eu	78	134	Frame = +1	2	679811	0.9541	0.25378	0.93293	0.4609		--	--	--
701	YIL166C	eu	-70	0	5' region	9	32776	1.06345	0.24528	0.99554	0.41776		--	--	--
702	YLR396C	eu	688	691	Antisense	12	910246	1.01689	0.24114	0.95227	0.41154		--	--	--
703	YER004W	CEN_prox8k	136	231	In frame	5	159987	1.03276	0.23793	1.02833	0.41546		--	--	--
704	YHL003C	CEN_prox5k	373	411	Frame = +1	8	100760	1.08672	0.24	0.98733	0.43708		--	--	--
705	YCR028C-A	eu	14	135	In frame	3	173394	1.12462	0.23245	1.17814	0.38077		--	--	--
706	YMR145C	eu	290	560	In frame	13	555604	1.10464	0.23916	0.93442	0.40127		--	--	--
707	YBR240C	eu	50	450	Antisense	2	701687	0.98937	0.25928	0.8225	0.44536		--	--	--
708	YPR065W	eu	65	368	In frame	16	679885	0.96171	0.24935	0.90969	0.4427		--	--	--
709	YOR062C	eu	-90	0	5' region	15	443803	1.03516	0.24791	1.0067	0.40907		--	--	--
710	YKR060W	eu	251	274	Antisense	11	556913	1.05898	0.24626	0.86243	0.39799		--	--	--
711	YJL095W	eu	594	1478	In frame	10	249032	1.09448	0.24234	0.96448	0.41561		--	--	--
712	YIR005W	CEN_prox9k	23	148	Frame = -1	9	364955	1.14458	0.23822	0.8988	0.37857		--	--	--
713	YAL041W	eu	263	854	In frame	1	63630	0.94203	0.256	0.85095	0.40712		--	--	--
714	YGL255W	eu	134	376	In frame	7	21380	1.06214	0.24042	0.94058	0.44634		--	--	--
715	YKR059W	eu	154	395	In frame	11	555091	1.00376	0.23647	0.83727	0.40331		--	--	--
716		Tel			In frame			0.573693	0.46996	1.03797	0.4122		--	--	--
717	YDR234W	eu	58	693	In frame	4	931299	0.96707	0.2405	0.86361	0.42081		--	--	--
718	YNL309W	eu	104	459	In frame	14	52973	1.03101	0.24398	0.83514	0.40242		--	--	--
719	YAL023C	eu	42	758	In frame	1	108426	1.00394	0.24819	0.96359	0.45989		--	--	--
720	YOR302W	eu	13	25	In frame	15	882802	1.06507	0.24392	0.92094	0.4274		--	--	--
721	YHR111W	eu	155	440	In frame	8	333540	1.04503	0.24743	0.96385	0.38757		--	--	--
722	YLR196W	eu	442	576	In frame	12	545296	0.95747	0.25527	0.80714	0.40273		--	--	--
723	YBR007C	eu	243	736	In frame	2	250288	1.13076	0.25115	0.965	0.40945		--	--	--
724	YOR086C	eu	939	1186	In frame	15	483964	1.06679	0.24503	0.93925	0.44966		--	--	--
725	YEL059C-A	eu	8	74	In frame	5	42600	0.91671	0.25283	0.8977	0.3986		--	--	--
726	YKL106W	eu	123	451	In frame	11	237549	1.05537	0.24118	0.93759	0.41792		--	--	--
727	YPR024W	eu	307	747	In frame	16	611399	1.03087	0.23939	0.94247	0.4241		--	--	--
728	YLR131C	eu	622	770	In frame	12	404957	1.08901	0.30557	0.98433	0.37749		--	--	--
729	YDR214W	eu	133	350	Frame = +1	4	893271	0.94909	0.2545	0.86509	0.41085		--	--	--
730	YOR229W	eu	57	467	In frame	15	768581	0.7733	0.25901	0.9137	0.41329		--	--	--
731	YGR147C	eu	103	288	In frame	7	786616	1.11736	0.23987	0.97584	0.37109		--	--	--
732	YLL030C	eu	69	113	Antisense	12	80489	1.09702	0.24655	0.84323	0.39614		--	--	--
733	YDR443C	eu	466	1420	In frame	4	1348532	0.90306	0.26049	0.81897	0.37683		--	--	--
734	YGL115W	eu	131	322	In frame	7	292429	1.1438	0.2501	0.92554	0.41048		--	--	--
735	YER072W	eu	101	0	3' region	5	303107	1.07119	0.24862	0.93668	0.41926		--	--	--
736	YDR406W	eu	-33	0	5' region	4	1279103	0.99917	0.24328	0.93206	0.39597		--	--	--
737	YLL062C	Tel L_prox5k	73	324	In frame	12	17394	1.06391	0.23976	0.96508	0.41694		--	--	--
738	YGL181W	eu	123	396	In frame	7	158281	1.06216	0.27896	0.92767	0.39705		--	--	--
739	YGR068C	eu	140	586	In frame	7	626668	1.02195	0.24235	0.96562	0.3754		--	--	--
740	YOR206W	eu	282	710	In frame	15	728359	0.84737	0.25964	0.77645	0.39076		--	--	--
741	YIL064W	eu	62	0	3' region	9	242126	1.00753	0.24351	0.9917	0.35814		--	--	--
742	YPR015C	eu	65	0	3' region	16	590828	0.948	0.24608	0.99644	0.3818		--	--	--
743	YPL220W	eu	211	217	In frame	16	136422	1.01016	0.23462	0.98543	0.37699		--	--	--
744	YJL140W	eu	9	221	In frame	10	150985	0.9417	0.2223	0.97454	0.36987		--	--	--
745	YER100W	eu	130	0	3' region	5	359948	0.90055	0.25804	0.76902	0.42268		--	--	--
746	YKR029C	eu	446	751	In frame	11	498137	1.11323	0.24029	1.0462	0.39662		--	--	--
747	YGR208W	eu	33	309	In frame	7	911987	1.06233	0.24332	0.89122	0.40304		--	--	--
748	YLR121C	eu	31	508	In frame	12	390178	0.99903	0.24675	1.06464	0.36087		--	--	--
749	YER090W	eu	33	507	In frame	5	338044	1.06734	0.24328	0.96387	0.39315		--	--	--
750	YDR351W	eu	811	864	In frame	4	1181092	1.12616	0.23882	1.02271	0.34491		--	--	--
751	YGL029W	eu	47	120	In frame	7	440209	1.0177	0.23983	1.00417	0.36209		--	--	--
752	YLR108C	eu	-7	0	5' region	12	368146	0.99986	0.28095	0.94631	0.40911		--	--	--
753	YKL108W	eu	451	453	In frame	11	235423	0.87594	0.25782	0.97069	0.31923		--	--	--
754	YNL236W	eu	10	974	In frame	14	206961	1.0378	0.23643	0.89786	0.35333		--	--	--
755	YCR009C	eu	85	265	In frame	3	131285	1.0767	0.25173	1.0259	0.36098		--	--	--
756	YER120W	eu	119	244	In frame	5	401488	1.03932	0.24594	1.03288	0.40744		--	--	--
757	RDN37-2	rDNA	1534	2286	Antisense	12	462967	0.640068	0.44975	0.988819	0.3876		--	--	--
758	YBR182C	eu	163	452	In frame	2	594370	1.02896	0.24285	0.98155	0.36996		--	--	--
759	YGR194C	eu	298	600	In frame	7	886986	1.14344	0.26232	1.03644	0.37442		--	--	--
760	YNL299W	eu	201	625	In frame	14	67120	1.08079	0.23893	1.02736	0.33115		--	--	--
761	YCR052W	eu	167	483	In frame	3	215491	0.97981	0.25268	0.99849	0.35335		--	--	--
762	YKR075C	eu	90	307	In frame	11	580122	1.01462	0.24293	1.00489	0.36904		--	--	--
763	YCL050C	eu	-105	0	5' region	3	39116	1.10895	0.26715	1.00601	0.32559		--	--	--
764	YDR347W	eu	149	321	In frame	4	1169619	1.04285	0.25901	1.03652	0.33849		--	--	--
765	YDR383C	eu	21	252	In frame	4	1240605	0.94466	0.24736	1.07912	0.30956		--	--	--
766	YBL029C-A	eu	57	94	In frame	2	164604	0.90331	0.24328	1.07131	0.3192		--	--	--
767	YAR029W	eu	104	0	3' region	1	186627	0.91506	0.24503	1.07417	0.32685		--	--	--
768	YAR030C	eu	68	113	In frame	1	186643	0.96685	0.26455	0.97895	0.3683		--	--	--
769	YKR007W	eu	74	184	In frame	11	451299	0.96433	0.25272	0.98167	0.33641		--	--	--
770	YFR026C	eu	7	169	In frame	6	206224	1.00062	0.26114	1.03638	0.35744		--	--	--
771	YFL056C	eu	-81	0	5' region	6	15674	0.83507	0.24374	1.02482	0.33836		--	--	--
772	YPL016W	eu	221	1314	In frame	16	521674	0.92076	0.25342	0.99025	0.32151		--	--	--
773	YIL078W	eu	42	734	Frame = +1	9	212622	1.01226	0.26205	0.98421	0.33511		--	--	--
774	YML018C	eu	208	393	In frame	13	235328	0.98966	0.24134	1.13554	0.30979		--	--	--
775	YDL189W	eu	223	457	In frame	4	122886	0.98609	0.24774	1.16386	0.29668		--	--	--
776	YDR505C	eu	342	841	In frame	4	1458186	0.97589	0.23842	0.87646	0.34706		--	--	--
777	YCL041C	eu	54	164	Frame = +1	3	50465	0.88481	0.25692	1.05744	0.30588		--	--	--
778	YLR074C	eu	-28	0	5' region	12	282541	0.92971	0.24107	1.11211	0.3097		--	--	--
779	YFR004W	CEN_prox5k	45	306	In frame	6	153523	0.96635	0.23924	1.15199	0.33867		--	--	--
780	YDR169C	eu	313	513	In frame	4	792947	0.89898	0.24863	1.02651	0.34643		--	--	--
781	YPR158W-B	eu	1691	1756	In frame	16	849782	0.87689	0.24626	1.12943	0.32495		--	--	--
782	YEL048C	eu	134	152	In frame	5	64765	0.90279	0.26415	1.10572	0.33816		--	--	--
783	YIL160C	eu	183	417	In frame	9	40895	0.83341	0.26094	1.09772	0.32563		--	--	--
784	YMR041C	eu	318	335	In frame	13	351018	0.94333	0.31171	1.1078	0.3234		--	--	--
785	YPR158W-A	eu	109	440	In frame	16	845036	0.9453	0.2498	1.11564	0.3173		--	--	--
786	YPR152C	eu	204	465	In frame	16	832842	0.85138	0.25717	0.96254	0.35629		--	--	--
787	YHR036W	eu	143	471	In frame	8	180767	0.92374	0.27992	0.87014	0.29849		--	--	--
788	YLL023C	eu	239	279	In frame	12	98118	1.02358	0.26473	1.02692	0.27623		--	--	--
789	YDR508C	eu	127	663	In frame	4	1468055	1.03267	0.2705	0.96242	0.2835		--	--	--
790	YGL210W	eu	84	222	In frame	7	94049	1.0229	0.26356	1.07011	0.27491		--	--	--
791	YLR305C	eu	343	1900	In frame	12	742836	1.08682	0.26576	1.01895	0.33665		--	--	--
792	YOR291W	eu	384	1472	In frame	15	862326	1.06979	0.26605	1.01901	0.28317		--	--	--
793	YOR195W	eu	239	821	In frame	15	713584	0.99357	0.26043	1.06833	0.27433		--	--	--
794	YLR259C	eu	480	572	Frame = -1	12	663564	1.03863	0.27087	1.02033	0.28044		--	--	--
795	YNL145W	eu	-99	0	5' region	14	352119	1.04086	0.26967	0.95744	0.28474		--	--	--
796	YML064C	eu	227	245	In frame	13	145195	1.07098	0.2699	0.91708	0.28502		--	--	--
797	YOR184W	eu	132	395	In frame	15	679754	1.09179	0.25313	1.14736	0.25897		--	--	--
798	YOR373W	eu	193	851	In frame	15	1037411	0.88559	0.27692	0.9706	0.27915		--	--	--
799	YEL073C	Tel L_prox1k	59	107	In frame	5	7376	1.01031	0.27939	0.78142	0.30589		--	--	--
800	YBR291C	eu	280	299	In frame	2	783728	1.05076	0.26823	0.93803	0.28544		--	--	--
801	YLR282C	eu	-196	0	5' region	12	706002	1.03277	0.28857	0.97133	0.29681		--	--	--
802	YLR185W	eu	64	88	In frame	12	522857	0.8689	0.28673	0.83017	0.2971		--	--	--
803	YDL228C	eu	197	213	In frame	4	45328	0.98261	0.27354	1.0047	0.2826		--	--	--
804	YEL054C	eu	152	165	In frame	5	52762	0.84879	0.28269	0.86346	0.28544		--	--	--
805	YCL067C	HML	51	210	Frame = -1	3	12865	0.569735	0.4012	0.845155	0.27784		--	--	--
806	YCL046W	eu	106	107	Antisense	3	46958	0.96313	0.28331	0.91918	0.29299		--	--	--
807	YLR414C	eu	-82	0	5' region	12	954387	0.90553	0.28622	1.00048	0.30142		--	--	--
808	YPL060W	eu	76	413	In frame	16	434748	0.9695	0.27976	0.93929	0.30544		--	--	--
809	YOR382W	eu	-44	0	5' region	15	1059397	1.05165	0.26387	1.05034	0.27195		--	--	--
810	YDR542W	Tel R	102	0	3' region	4	1523540	0.715257	0.35858	1.01598	0.30762		--	--	--
811	YPR016C	eu	-6	0	5' region	16	593084	0.97891	0.29385	0.8961	0.29521		--	--	--
812	YBL111C	Tel L	-52	0	5' region	2	5165	0.89345	0.2786	0.91037	0.28044		--	--	--
813	YGL036W	eu	323	909	In frame	7	429575	0.99769	0.2726	0.95446	0.28375		--	--	--
814	YPL232W	eu	272	290	Antisense	16	108091	1.00874	0.26959	0.90402	0.28339		--	--	--
815	YDL232W	eu	16	36	In frame	4	38536	1.00193	0.25557	1.03549	0.26837		--	--	--
816	YFR009W	eu	668	752	In frame	6	164486	0.9726	0.27659	0.83654	0.29302		--	--	--
817	YDL168W	eu	6	0	3' region	4	159623	0.98557	0.27571	0.9619	0.27965		--	--	--
818	YDL073W	eu	698	984	Antisense	4	328707	0.9399	0.2885	0.98674	0.298		--	--	--
819	YGL120C	eu	686	767	In frame	7	281885	1.13918	0.26982	1.03038	0.34931		--	--	--
820	YPL106C	eu	63	693	In frame	16	352083	1.09705	0.26866	0.91998	0.29364		--	--	--
821	YBR127C	eu	141	517	In frame	2	492393	1.06453	0.27933	0.8929	0.2914		--	--	--
822	YJL039C	eu	669	1683	In frame	10	371787	1.0058	0.27989	0.90378	0.30323		--	--	--
823	YOR032C	eu	148	434	In frame	15	390631	0.91509	0.26831	0.98797	0.27332		--	--	--
824	YLR298C	eu	188	231	In frame	12	724854	1.04873	0.25464	1.11863	0.25968		--	--	--
825	YDR014W	eu	101	647	In frame	4	474346	0.9705	0.26896	1.07258	0.26974		--	--	--
826	YOR188W	eu	689	1137	In frame	15	687835	1.02925	0.26993	0.88108	0.2868		--	--	--
827	YOR292C	eu	158	309	Antisense	15	866107	1.0946	0.26314	1.06004	0.26545		--	--	--
828	YGR192C	eu	83	332	In frame	7	883561	0.564735	0.28331	1.14472	0.24994		--	--	--
829	YHR011W	eu	146	446	In frame	8	128212	1.00018	0.26794	1.07914	0.27232		--	--	--
830	YJL062W	eu	494	830	In frame	10	318761	1.02354	0.25939	1.09333	0.26636		--	--	--
831	YKL039W	eu	305	531	In frame	11	363180	1.04752	0.25625	1.07824	0.26657		--	--	--
832	YGR173W	eu	217	368	In frame	7	844510	1.09645	0.26594	1.07355	0.26585		--	--	--
833	YCL068C	HML	-123	0	5' region	3	12654	0.514613	0.43565	0.92735	0.28072		--	--	--
834	YLR004C	CEN_prox7k	416	523	In frame	12	158256	0.93638	0.27303	0.99852	0.27657		--	--	--
835	YPR034W	eu	251	477	In frame	16	640275	0.95076	0.28065	1.01862	0.28952		--	--	--
836	YDL089W	eu	370	484	Antisense	4	297930	0.96758	0.26319	1.11002	0.27022		--	--	--
837	YLL036C	eu	269	503	In frame	12	67448	0.96256	0.27303	1.03064	0.27293		--	--	--
838	YHR056C	eu	290	832	In frame	8	216966	0.99101	0.26926	1.07968	0.26722		--	--	--
839	YCR057C	eu	194	923	In frame	3	222642	0.93394	0.28245	0.91599	0.28713		--	--	--
840	YHR064C	eu	533	572	Antisense	8	225544	1.04801	0.26059	1.09741	0.26889		--	--	--
841	YPL038W	eu	-184	0	5' region	16	479980	1.06616	0.26207	1.11791	0.26997		--	--	--
842	YFL015C	eu	-37	0	5' region	6	107068	0.94294	0.27291	0.95981	0.28676		--	--	--
843	YNR034W-A	eu	18	98	In frame	14	692617	1.01714	0.27335	0.88179	0.28354		--	--	--
844	YGL147C	eu	91	191	Antisense	7	228061	0.95962	0.27205	0.8896	0.27935		--	--	--
845	YIL013C	eu	292	1411	In frame	9	331564	1.06303	0.25906	1.09825	0.2596		--	--	--
846	YEL026W	eu	-79	0	5' region	5	101706	1.10434	0.25293	1.12231	0.25347		--	--	--
847	YER118C	eu	99	367	In frame	5	398754	1.01828	0.27325	1.11859	0.2738		--	--	--
848	YDR385W	eu	240	842	In frame	4	1243942	1.01231	0.26106	1.02452	0.2633		--	--	--
849	YHL033C	eu	69	256	In frame	8	35816	0.663001	0.28557	1.03022	0.26091		--	--	--
850	YLR405W	eu	148	0	3' region	12	930232	1.16129	0.33406	1.06594	0.26636		--	--	--
851	YOR107W	eu	85	309	In frame	15	521609	1.09541	0.24975	1.12428	0.25189		--	--	--
852	YGL070C	eu	187	0	3' region	7	374269	1.05569	0.24918	1.10692	0.25862		--	--	--
853	YDL047W	eu	6	311	In frame	4	369787	0.99027	0.27443	0.95786	0.28828		--	--	--
854	YHL031C	eu	71	223	In frame	8	39271	0.91507	0.26699	0.87702	0.29764		--	--	--
855	YOR331C	eu	96	185	Antisense	15	943831	0.88886	0.27245	0.93895	0.27325		--	--	--
856	YOR226C	eu	31	156	In frame	15	761992	1.08151	0.26294	1.09012	0.26489		--	--	--
857	YPR127W	eu	308	345	In frame	16	791003	1.08782	0.25603	1.09282	0.26575		--	--	--
858	YLR399C	eu	210	686	In frame	12	920966	1.01068	0.25156	1.01571	0.2698		--	--	--
859	YBL032W	eu	-58	0	5' region	2	160013	0.95502	0.26787	1.08773	0.28851		--	--	--
860	YER073W	eu	25	520	Antisense	5	304102	1.02446	0.26639	0.94418	0.27662		--	--	--
861	YNR009W	eu	-41	0	5' region	14	642569	0.89197	0.26912	0.9888	0.27239		--	--	--
862	YDL170W	eu	82	528	In frame	4	156565	1.02221	0.25642	1.00425	0.26592		--	--	--
863	YIL055C	eu	524	627	In frame	9	252351	1.01224	0.26024	1.02859	0.26465		--	--	--
864	YNR047W	eu	297	893	In frame	14	709416	0.94027	0.27406	0.94819	0.29101		--	--	--
865	YGL097W	eu	436	482	In frame	7	323093	0.87712	0.27444	1.01152	0.2754		--	--	--
866	YBR106W	eu	20	188	In frame	2	452712	0.87514	0.26961	1.0428	0.26978		--	--	--
867	YMR247C	eu	491	1562	In frame	13	766565	1.13059	0.25787	1.12104	0.29817		--	--	--
868	YGR266W	eu	468	701	In frame	7	1024066	0.90909	0.28613	0.94068	0.30606		--	--	--
869	YEL021W	eu	48	267	Frame = -1	5	116311	1.05442	0.26421	1.00713	0.3402		--	--	--
870	YGL064C	eu	100	561	In frame	7	382911	1.03325	0.28627	1.06565	0.41253		--	--	--
871	YER151C	eu	371	912	In frame	5	471306	0.97391	0.28855	0.97614	0.34269		--	--	--
872	YMR319C	eu	345	552	In frame	13	913501	0.94543	0.28784	0.91786	0.33847		--	--	--
873	YCL005W	CEN_prox6k	101	256	In frame	3	108324	0.95859	0.29037	0.91714	0.3184		--	--	--
874	YMR256C	eu	-24	0	5' region	13	779198	1.0425	0.28534	1.18704	0.32442		--	--	--
875	YER062C	eu	2	250	In frame	5	280674	1.08269	0.28523	1.07736	0.36974		--	--	--
876	YPR079W	eu	353	381	In frame	16	699926	1.05471	0.29036	0.94278	0.30991		--	--	--
877	YCL051W	eu	298	583	In frame	3	36759	1.02286	0.28468	1.07151	0.37014		--	--	--
878	YDL234C	eu	137	746	In frame	4	36067	1.1078	0.27466	1.02215	0.29223		--	--	--
879	YAR027W	eu	52	235	In frame	1	183920	0.87305	0.29967	0.90405	0.32008		--	--	--
880	YOR314W-A	eu	48	0	3' region	15	904599	0.92886	0.30183	1.04561	0.29474		--	--	--
881	YPR184W	eu	108	1536	In frame	16	902364	0.89446	0.2778	0.90862	0.27918		--	--	--
882	YOL059W	eu	33	440	In frame	15	217225	1.02273	0.28616	1.0458	0.27237		--	--	--
883	YMR213W	eu	86	590	In frame	13	693638	1.01953	0.29273	1.03103	0.29894		--	--	--
884	YNR038W	eu	220	629	In frame	14	696257	1.11959	0.26497	0.99125	0.25593		--	--	--
885	YNL118C	eu	322	970	In frame	14	404600	1.01878	0.29888	1.09892	0.28272		--	--	--
886	YPL230W	eu	21	391	In frame	16	115375	0.95844	0.27917	1.0601	0.26908		--	--	--
887	YHR166C	eu	188	626	In frame	8	438486	1.28318	0.28619	1.27031	0.26495		--	--	--
888	YOR383C	eu	173	204	In frame	15	1060534	0.98444	0.2847	1.03373	0.263		--	--	--
889	YHR196W	eu	185	575	In frame	8	492486	0.99395	0.2796	0.8425	0.27437		--	--	--
890	YOR054C	eu	183	674	In frame	15	429310	1.00295	0.2936	1.07078	0.27327		--	--	--
891	YOR055W	eu	-166	0	5' region	15	428982	0.90042	0.29204	0.93376	0.27607		--	--	--
892	YGR280C	eu	160	271	In frame	7	1051251	0.86656	0.31139	1.13739	0.30539		--	--	--
893	YPL090C	eu	11	236	In frame	16	378359	0.98771	0.2847	0.97083	0.27599		--	--	--
894	YJL212C	eu	513	799	In frame	10	34710	1.07423	0.28921	1.01956	0.30365		--	--	--
895	YOR326W	eu	123	0	3' region	15	926087	0.98933	0.2842	1.03526	0.26171		--	--	--
896	YMR278W	eu	-19	0	5' region	13	822705	1.10569	0.28626	1.07384	0.31875		--	--	--
897	YJL052C-A	eu	-144	0	5' region	10	338430	1.10451	0.26899	0.99877	0.26933		--	--	--
898	YPR091C	eu	264	770	In frame	16	717674	1.12592	0.26297	1.01042	0.2585		--	--	--
899	YNL142W	eu	75	499	In frame	14	357680	0.95116	0.28304	1.13112	0.26403		--	--	--
900	YBR085W	eu	125	307	In frame	2	416352	0.95191	0.28737	0.96077	0.27469		--	--	--
901	YGL066W	eu	254	657	In frame	7	378374	0.96663	0.29985	0.9041	0.28238		--	--	--
902	YDR043C	eu	51	231	In frame	4	543214	1.02586	0.29419	0.92185	0.28656		--	--	--
903	YIL136W	eu	270	393	In frame	9	94429	1.12968	0.27997	0.93643	0.27181		--	--	--
904	YLR249W	eu	363	1044	In frame	12	637871	0.8168	0.28439	0.8954	0.27895		--	--	--
905	YNL289W	eu	31	279	In frame	14	87990	0.98074	0.29782	0.9461	0.28764		--	--	--
906	YOR396W	Tel R	997	1224	Antisense	15	1088462	0.90807	0.29877	0.7654	0.29079		--	--	--
907	YBL086C	eu	441	466	In frame	2	61276	1.07624	0.2987	0.91642	0.34366		--	--	--
908	YBR222C	eu	241	543	In frame	2	667623	1.00386	0.30092	0.92221	0.32037		--	--	--
909	YIL164C	eu	2	199	In frame	9	34680	1.07099	0.30705	1.04969	0.32038		--	--	--
910	YDL237W	eu	-141	0	5' region	4	30234	1.02503	0.30579	0.97449	0.31985		--	--	--
911	YKL181W	eu	118	427	In frame	11	107675	1.10147	0.30712	1.12602	0.32099		--	--	--
912	YHR142W	eu	146	316	In frame	8	383979	1.03628	0.29792	1.05195	0.30943		--	--	--
913	YHR174W	eu	195	437	In frame	8	451912	0.96226	0.31213	1.03193	0.31732		--	--	--
914	YER177W	eu	55	267	In frame	5	545771	0.9647	0.30656	1.02586	0.31628		--	--	--
915	YOL011W	eu	7	686	In frame	15	305371	0.98713	0.31031	1.0242	0.31729		--	--	--
916	YPL265W	eu	239	608	In frame	16	41760	1.01058	0.30438	0.94536	0.32196		--	--	--
917	YOR073W	eu	-67	0	5' region	15	464572	0.97976	0.3124	0.87378	0.32732		--	--	--
918	YJL101C	eu	360	678	In frame	10	235272	1.15612	0.29461	1.1514	0.30415		--	--	--
919	YHL008C	eu	145	627	In frame	8	94071	1.04677	0.30219	0.97937	0.31425		--	--	--
920	YDR490C	eu	63	766	In frame	4	1434071	1.04279	0.24218	1.13779	0.50962		--	--	--
921	YDR316W-A	eu	61	440	In frame	4	1096247	1.09694	0.28812	0.95902	0.30261		--	--	--
922	YPL274W	eu	446	587	In frame	16	24276	1.10731	0.30828	1.09109	0.32084		--	--	--
923	YIL039W	eu	466	473	Antisense	9	279823	1.0666	0.30726	1.09984	0.31916		--	--	--
924	YBR218C	eu	342	1180	In frame	2	661218	1.03235	0.30553	1.09493	0.31403		--	--	--
925	YDR229W	eu	56	453	In frame	4	924949	1.06899	0.3135	1.08082	0.3188		--	--	--
926	YDL218W	eu	114	317	In frame	4	66836	0.98746	0.30305	1.05998	0.32585		--	--	--
927	YBR272C	eu	323	480	In frame	2	746829	1.05496	0.30758	0.99917	0.31768		--	--	--
928	YOR271C	eu	62	327	In frame	15	831855	1.17145	0.30208	1.09869	0.32002		--	--	--
929	YOR023C	eu	68	566	In frame	15	377508	0.96733	0.28959	1.01242	0.31259		--	--	--
930	YBR266C	eu	125	150	Antisense	2	740008	1.067	0.3084	0.96237	0.32701		--	--	--
931	YDR431W	eu	-69	0	5' region	4	1328175	1.01066	0.30833	1.01472	0.31251		--	--	--
932	YLR219W	eu	169	728	In frame	12	574660	0.89673	0.34252	0.89164	0.33351		--	--	--
933	YPL283C	Tel L	248	1859	In frame	16	5263	0.98183	0.30541	1.07033	0.34788		--	--	--
934	YJL069C	eu	177	594	In frame	10	312170	0.86906	0.28892	0.90067	0.35245		--	--	--
935	YML045W	eu	442	1755	Frame = -1	13	185787	1.19628	0.3102	1.00453	0.31718		--	--	--
936	YOR247W	eu	22	210	In frame	15	797742	1.1433	0.25495	1.35764	0.26807		--	--	--
937	YEL020W-A	eu	42	87	In frame	5	117337	0.99774	0.30227	0.98934	0.30736		--	--	--
938	YMR291W	eu	186	586	In frame	13	853187	0.97376	0.31963	1.03599	0.33073		--	--	--
939	YLR135W	eu	306	748	In frame	12	414200	0.77927	0.27135	0.85925	0.28549		--	--	--
940	YPL242C	eu	658	1495	In frame	16	93135	0.98894	0.29596	1.03316	0.34988		--	--	--
941	YDR077W	eu	118	338	Frame = -1	4	601144	0.96383	0.30767	1.15781	0.34937		--	--	--
942	YOR316C	eu	168	439	In frame	15	907048	0.91811	0.29598	1.06389	0.35829		--	--	--
943	YBL065W	eu	52	114	Antisense	2	100121	0.95646	0.30654	0.95763	0.33516		--	--	--
944	YBR112C	eu	212	966	In frame	2	465128	0.93465	0.31514	0.89009	0.43531		--	--	--
945	YEL074W	Tel L	-21	0	5' region	5	6063	0.97422	0.31859	0.90592	0.3284		--	--	--
946	YPR156C	eu	-21	0	5' region	16	839836	0.97284	0.31206	1.01591	0.32386		--	--	--
947	YOR384W	eu	225	694	Antisense	15	1062237	0.98221	0.31319	1.04646	0.31218		--	--	--
948	YOR212W	eu	-122	0	5' region	15	742545	0.760615	0.34313	0.93694	0.35967		--	--	--
949	YKL032C	eu	533	597	In frame	11	379902	0.91275	0.31005	1.05156	0.33366		--	--	--
950	YOL060C	eu	312	706	In frame	15	215201	0.91751	0.31061	0.93051	0.31765		--	--	--
951	YER144C	eu	300	805	In frame	5	459318	0.98988	0.3132	0.98237	0.33485		--	--	--
952	YHR009C	eu	246	523	In frame	8	124937	0.97239	0.31247	0.94761	0.32566		--	--	--
953	YLL018C-A	eu	38	98	In frame	12	108857	0.78011	0.30293	0.90901	0.31604		--	--	--
954	YDR035W	eu	1	370	Frame = -1	4	521816	0.86189	0.30208	0.88427	0.32258		--	--	--
955	YDL035C	eu	133	961	In frame	4	391655	1.07686	0.30734	1.03091	0.32792		--	--	--
956	YGR029W	eu	17	117	Antisense	7	543608	1.12435	0.29832	1.02382	0.31384		--	--	--
957	YLL019C	eu	20	737	In frame	12	107898	0.9631	0.26928	0.90091	0.31118		--	--	--
958	YAL060W	eu	52	382	In frame	1	35156	0.93423	0.26748	0.87528	0.29751		--	--	--
959	YKL145W	eu	305	467	In frame	11	174218	0.92303	0.26093	0.91121	0.30001		--	--	--
960	YLR442C	eu	330	978	In frame	12	1022248	1.03527	0.25992	0.97152	0.28845		--	--	--
961	YNL111C	eu	109	120	In frame	14	417304	1.00318	0.25912	0.98328	0.29451		--	--	--
962	YDR043C	eu	7	231	In frame	4	543367	1.10042	0.25327	0.97318	0.29083		--	--	--
963	YOR113W	eu	38	914	In frame	15	534076	1.02062	0.26117	1.00463	0.29076		--	--	--
964	YNR038W	eu	578	629	In frame	14	695597	1.03858	0.259	0.98149	0.29661		--	--	--
965	YHR206W	eu	5	622	In frame	8	512732	1.06305	0.23895	1.06394	0.28848		--	--	--
966	YFL065C	Tel L	30	102	In frame	6	3338	0.98468	0.27213	0.93257	0.31995		--	--	--
967	YGR254W	eu	242	437	In frame	7	1000932	0.96166	0.25923	0.92989	0.30729		--	--	--
968	YNL141W	eu	63	347	In frame	14	359598	1.10047	0.24061	1.04364	0.28052		--	--	--
969	YNL242W	eu	1047	1592	In frame	14	191325	0.90565	0.27024	0.90014	0.31804		--	--	--
970	YMR302C	eu	777	850	In frame	13	872624	0.92942	0.26249	0.92361	0.28593		--	--	--
971	YBR245C	eu	652	1129	In frame	2	711534	1.04795	0.26345	0.99402	0.29685		--	--	--
972	YLR093C	eu	246	251	In frame	12	327416	1.11384	0.24143	1.02014	0.27353		--	--	--
973	YPL152W	eu	148	358	In frame	16	265027	1.10873	0.25633	1.09372	0.26984		--	--	--
974	YPR024W	eu	654	747	In frame	16	610478	1.03073	0.25432	1.03521	0.29418		--	--	--
975	YNL185C	eu	32	158	In frame	14	292671	1.02962	0.2524	0.99454	0.28278		--	--	--
976	YPL176C	eu	461	783	In frame	16	218362	0.971	0.26194	0.92825	0.30097		--	--	--
977	YMR110C	eu	450	532	In frame	13	491991	1.03723	0.26613	0.96556	0.30836		--	--	--
978	YGR281W	eu	54	1477	In frame	7	1052830	0.97262	0.2547	1.00448	0.28282		--	--	--
979	YGR116W	eu	1433	1451	In frame	7	720413	1.0314	0.26563	0.99381	0.30025		--	--	--
980	YMR181C	eu	115	154	In frame	13	624079	0.92385	0.28874	1.14117	0.29921		--	--	--
981	YGR196C	eu	14	817	In frame	7	892191	1.11005	0.25705	1.01227	0.27926		--	--	--
982	YIL050W	eu	257	285	In frame	9	258912	1.04939	0.25431	1.0113	0.28847		--	--	--
983	YLR049C	eu	44	428	In frame	12	245173	0.99943	0.25578	1.00544	0.28954		--	--	--
984	YLR165C	eu	217	254	In frame	12	495260	1.02553	0.25773	0.983	0.28964		--	--	--
985	YML100W	eu	34	1098	In frame	13	70624	0.95949	0.2608	0.96259	0.30651		--	--	--
986	YNL289W	eu	30	279	In frame	14	87897	0.95864	0.27439	1.00226	0.30936		--	--	--
987	YGR079W	eu	27	370	In frame	7	640724	1.11006	0.26614	1.1005	0.33568		--	--	--
988	YLL029W	eu	700	749	In frame	12	81460	0.80971	0.26326	1.00412	0.30204		--	--	--
989	YOR160W	eu	878	972	In frame	15	633840	0.85437	0.26326	0.91568	0.31201		--	--	--
990	YLR204W	eu	16	111	In frame	12	552272	1.10138	0.25672	1.18076	0.28556		--	--	--
991	YJL109C	eu	291	1769	In frame	10	217305	1.01621	0.24185	1.03439	0.26728		--	--	--
992	YFR018C	eu	119	363	In frame	6	184210	0.85798	0.26711	0.98104	0.28406		--	--	--
993	YGL126W	eu	371	380	In frame	7	272110	1.31443	0.23291	1.03012	0.27335		--	--	--
994	YJL069C	eu	590	594	In frame	10	312701	0.87478	0.26359	0.98974	0.31457		--	--	--
995	YPR137C-A	eu	301	440	In frame	16	809366	0.99742	0.25647	0.98815	0.28825		--	--	--
996	YIL115C	eu	30	1460	In frame	9	148706	0.94929	0.26255	1.03484	0.30984		--	--	--
997	YNL169C	eu	130	500	In frame	14	317673	1.03393	0.26757	1.00261	0.30568		--	--	--
998	YFL010C	eu	16	211	In frame	6	115737	1.00516	0.26512	1.04093	0.31538		--	--	--
999	YCR061W	eu	483	631	In frame	3	225559	1.08051	0.25344	1.1862	0.28422		--	--	--
1000	YGR161W-A	eu	362	438	In frame	7	812824	1.02043	0.26463	0.97629	0.29545		--	--	--
1001	YIL124W	eu	262	297	In frame	9	126204	0.91855	0.27611	0.92306	0.35157		--	--	--
1002	YOR320C	eu	350	491	In frame	15	915091	0.85786	0.2842	0.79086	0.33768		--	--	--
1003	YLR348C	eu	299	298	In frame	12	827872	1.04479	0.25531	1.00106	0.28739		--	--	--
1004	YJR036C	eu	284	892	In frame	10	503384	0.98904	0.26343	0.86498	0.33272		--	--	--
1005	YOL053W	eu	371	395	In frame	15	230084	0.96769	0.25896	0.97981	0.28346		--	--	--
1006	YDR233C	eu	289	295	In frame	4	930353	1.0259	0.26557	1.07929	0.30831		--	--	--
1007	YGL171W	eu	133	564	In frame	7	182795	1.00565	0.24583	0.96653	0.32399		--	--	--
1008	YOR370C	eu	169	603	In frame	15	1030992	0.97531	0.25555	0.93821	0.28255		--	--	--
1009	YBR125C	eu	27	393	In frame	2	488374	1.11379	0.26002	0.96202	0.29533		--	--	--
1010	YDR398W	eu	98	643	In frame	4	1267765	0.754728	0.278384	0.980375	0.32939		--	--	--
1011	YGR271W	eu	896	1967	In frame	7	1031797	0.92021	0.26217	0.93013	0.30032		--	--	--
1012	YOR177C	eu	88	464	In frame	15	667180	0.94372	0.26311	0.94686	0.30251		--	--	--
1013	YLR201C	eu	75	260	In frame	12	550295	1.00306	0.27808	0.92444	0.35902		--	--	--
1014	YMR084W	eu	63	262	In frame	13	436627	1.0868	0.27662	1.1379	0.28468		--	--	--
1015	YLL024C	eu	597	639	In frame	12	97484	0.83535	0.25599	1.02078	0.2877		--	--	--
1016	YBL079W	eu	23	1502	In frame	2	75256	1.05341	0.25929	1.08314	0.31543		--	--	--
1017	YMR308C	eu	1068	1089	In frame	13	892220	0.97211	0.2603	1.02308	0.30137		--	--	--
1018	YKL146W	eu	650	692	In frame	11	171788	1.0937	0.25282	1.04685	0.29037		--	--	--
1019	YCR063W	eu	123	157	In frame	3	228314	0.94099	0.26415	1.10902	0.31011		--	--	--
1020	YOR272W	eu	14	460	In frame	15	832812	0.96065	0.27191	1.02998	0.31362		--	--	--
1021	YML111W	eu	765	920	In frame	13	46942	1.05413	0.24962	1.058	0.28218		--	--	--
1022	YPL091W	eu	285	483	In frame	16	375499	0.98647	0.26296	0.95251	0.33866		--	--	--
1023	YJL194W	eu	489	513	In frame	10	69337	0.94164	0.26734	0.8194	0.30786		--	--	--
1024	YBR222C	eu	391	543	In frame	2	668346	1.0678	0.24813	1.11808	0.29155		--	--	--
1025	YKL198C	eu	255	399	In frame	11	70223	0.9505	0.26071	0.99366	0.28736		--	--	--
1026	YLR174W	eu	109	412	In frame	12	504593	1.11155	0.26036	1.04444	0.30384		--	--	--
1027	YCR065W	eu	558	564	In frame	3	229306	1.03396	0.2563	1.07866	0.29338		--	--	--
1028	YER151C	eu	25	912	In frame	5	472419	0.96324	0.25866	1.04492	0.28799		--	--	--
1029	YLR278C	eu	926	1341	In frame	12	704026	0.99175	0.26275	1.06221	0.31077		--	--	--
1030	YGR123C	eu	50	513	In frame	7	738208	0.98162	0.26408	1.00855	0.30079		--	--	--
1031	YFL036W	eu	149	1351	In frame	6	58781	1.03263	0.26039	0.94788	0.32355		--	--	--
1032	YDR031W	eu	83	117	In frame	4	503495	1.0319	0.239	1.08406	0.27395		--	--	--
1033	YOR267C	eu	16	759	In frame	15	824866	1.01914	0.2571	1.08703	0.30768		--	--	--
1034	YLR089C	eu	79	592	In frame	12	320016	1.05382	0.25109	1.06863	0.29664		--	--	--
1035	YNR029C	eu	197	429	In frame	14	678490	1.03399	0.26167	1.12465	0.32393		--	--	--
1036	YLR237W	eu	46	598	In frame	12	612369	1.05231	0.25873	1.00633	0.28145		--	--	--
1037	YBL092W	eu	127	130	In frame	2	45975	1.0021	0.26015	1.00273	0.28912		--	--	--
1038	YJR127C	eu	134	1380	In frame	10	663053	1.04182	0.24923	1.01561	0.27825		--	--	--
1039	YOR335C	eu	830	958	In frame	15	949106	0.9911	0.25246	1.10205	0.29607		--	--	--
1040	YMR280C	eu	1007	1433	In frame	13	831328	1.05224	0.23862	0.91798	0.36916		--	--	--
1041	YCL028W	eu	53	405	In frame	3	70150	1.07536	0.24945	1.07028	0.27937		--	--	--
1042	YLR430W	eu	1610	2231	In frame	12	993431	1.06261	0.2734	1.0043	0.50503		--	--	--
1043	YJL013C	eu	241	515	In frame	10	411034	1.06542	0.26214	1.20449	0.39969		--	--	--
1044	YJL132W	eu	52	750	In frame	10	161911	1.03919	0.25564	1.01006	0.33483		--	--	--
1045	YNR040W	eu	138	256	In frame	14	699692	1.07448	0.27149	1.02764	0.49076		--	--	--
1046	YPL259C	eu	22	475	In frame	16	52671	1.01492	0.24467	1.10502	0.3284		--	--	--
1047	YGR096W	eu	51	314	In frame	7	676625	0.98611	0.25314	1.04149	0.35037		--	--	--
1048	YPL235W	eu	296	471	In frame	16	103232	0.92138	0.26398	0.96907	0.35175		--	--	--
1049	YNL066W	eu	421	420	In frame	14	501516	0.9076	0.2675	0.96248	0.49772		--	--	--
1050	YDR268W	eu	120	379	In frame	4	1004000	1.12604	0.26382	1.1531	0.43862		--	--	--
1051	YGR128C	eu	237	713	In frame	7	750096	0.87785	0.24801	0.91345	0.32973		--	--	--
1052	YHR214C-B	eu	1726	1793	In frame	8	544168	1.04729	0.23252	0.9877	0.29953		--	--	--
1053	YOR051C	eu	368	412	In frame	15	426086	1.00651	0.22473	0.89615	0.31801		--	--	--
1054	YBR079C	eu	887	964	In frame	2	398271	0.90952	0.23128	0.97209	0.28658		--	--	--
1055	YDR353W	eu	218	319	In frame	4	1183292	1.04821	0.25483	0.98566	0.3293		--	--	--
1056	YDR487C	eu	45	208	In frame	4	1428972	1.09062	0.23976	0.86561	0.42511		--	--	--
1057	YOR188W	eu	801	1137	In frame	15	685768	1.05766	0.248	1.07863	0.33615		--	--	--
1058	YML019W	eu	9	332	In frame	13	233457	1.11672	0.23863	0.95425	0.3395		--	--	--
1059	YGR157W	eu	616	869	In frame	7	802445	0.83542	0.31199	1.06408	0.53047		--	--	--
1060	YPR074C	eu	71	680	In frame	16	694835	0.96619	0.28044	0.92725	0.51314		--	--	--
1061	YMR105C	eu	453	569	In frame	13	477605	1.00741	0.24567	0.88392	0.49563		--	--	--
1062	YHR139C	eu	59	326	In frame	8	379202	0.9866	0.22478	1.00642	0.30515		--	--	--
1063	YGR213C	eu	19	317	In frame	7	919470	1.17258	0.24117	1.00264	0.31183		--	--	--
1064	YHR133C	eu	228	291	In frame	8	371600	0.9977	0.22617	1.03947	0.28186		--	--	--
1065	YGR143W	eu	111	771	In frame	7	775198	1.10269	0.23283	1.00179	0.28892		--	--	--
1066	YLR342W	eu	1494	1876	In frame	12	809997	0.96239	0.28621	0.97803	0.47046		--	--	--
1067	YNL124W	eu	158	492	In frame	14	392894	0.97413	0.23544	1.15471	0.46792		--	--	--
1068	YDR297W	eu	96	349	In frame	4	1056547	0.9789	0.28125	0.94365	0.50683		--	--	--
1069	YMR070W	eu	461	490	In frame	13	409153	0.92485	0.27942	0.97971	0.51047		--	--	--
1070	YDR275W	eu	50	235	In frame	4	1012248	1.02441	0.24528	0.98673	0.32619		--	--	--
1071	YER166W	eu	73	1571	In frame	5	512739	1.01365	0.25986	1.02277	0.277		--	--	--
1072	YGL026C	eu	181	707	In frame	7	448540	1.09066	0.23285	1.10731	0.28037		--	--	--
1073	YMR135C	eu	360	455	In frame	13	540055	1.04384	0.26251	0.91535	0.49192		--	--	--
1074	YJL070C	eu	818	888	In frame	10	310632	0.82993	0.25363	1.05312	0.31904		--	--	--
1075	YDR326C	eu	116	1438	In frame	4	1124920	0.95234	0.29659	0.91002	0.47211		--	--	--
1076	YOL113W	eu	566	655	In frame	15	104326	1.07442	0.25468	0.89424	0.37127		--	--	--
1077	YMR211W	eu	126	475	In frame	13	689082	1.082	0.25693	0.87914	0.42628		--	--	--
1078	YML103C	eu	44	1655	In frame	13	67549	1.06812	0.24101	1.00564	0.29314		--	--	--
1079	YER143W	eu	36	428	In frame	5	456314	1.15984	0.24604	1.03253	0.33028		--	--	--
1080	YML017W	eu	66	578	In frame	13	236588	1.05626	0.29103	1.00924	0.47211		--	--	--
1081	YGL040C	eu	86	342	In frame	7	420561	0.87488	0.28742	1.0648	0.47269		--	--	--
1082	YBL022C	eu	107	1133	In frame	2	181278	0.98483	0.25505	0.90043	0.40775		--	--	--
1083	YEL012W	eu	215	218	In frame	5	131772	0.88697	0.23554	0.97671	0.29783		--	--	--
1084	YKL197C	eu	871	1043	In frame	11	73870	1.02512	0.23282	0.95002	0.32952		--	--	--
1085	YHR035W	eu	350	630	In frame	8	178212	0.9942	0.23019	0.95469	0.30839		--	--	--
1086	YOR301W	eu	72	435	In frame	15	880963	0.96416	0.26588	0.926	0.30697		--	--	--
1087	YPL153C	eu	571	821	In frame	16	264191	1.03379	0.24377	1.03039	0.3149		--	--	--
1088	YGR258C	eu	27	1031	In frame	7	1010772	0.97271	0.23044	0.94234	0.28877
1089	YDR147W	eu	68	534	In frame	4	751628	1.14081	0.25454	1.11411	0.4167
1090	YKL116C	eu	476	518	In frame	11	222544	1.01472	0.22007	1.04533	0.26466
1091	YLR402W	eu	121	171	In frame	12	924564	1.0707	0.2311	1.01014	0.3052
1092	YGL065C	eu	467	503	In frame	7	381274	0.98821	0.23627	1.00132	0.28111
1093	YFR003C	eu	21	155	In frame	6	153119	1.01296	0.22589	0.9638	0.27601
1094	YGL180W	eu	535	897	In frame	7	160071	1.07775	0.27166	0.99098	0.29174
1095	YKL217W	eu	127	616	In frame	11	22234	1.01624	0.25247	0.84432	0.40888
1096	YJL008C	eu	123	568	In frame	10	421657	0.98351	0.23691	0.96641	0.30018
1097	YDR489W	eu	114	294	In frame	4	1431004	1.06263	0.25502	0.94645	0.43313
1098	YGR240C	eu	899	987	In frame	7	973739	1.00671	0.2309	1.02073	0.30101
1099	YDR018C	eu	220	396	In frame	4	483857	0.93249	0.25908	0.98591	0.30321
1100	YGR214W	eu	28	252	In frame	7	920580	1.02224	0.26119	0.9839	0.29162
1101	YGL127C	eu	121	127	In frame	7	270781	1.11423	0.25767	0.9023	0.29386
1102	YLR327C	eu	68	86	In frame	12	783387	0.85569	0.27553	0.91019	0.31173
1103	YLR116W	eu	6	476	In frame	12	380823	0.88797	0.27092	0.99358	0.31416
1104	YLR166C	eu	703	871	In frame	12	498046	0.92521	0.25906	0.92276	0.30922
1105	YKL187C	eu	13	750	In frame	11	91541	0.93432	0.26473	0.92535	0.31928
1106	YER003C	eu	89	429	In frame	5	159117	0.8488	0.26045	0.96945	0.30018
1107	YPL245W	eu	77	454	In frame	16	85586	0.99911	0.25917	0.98115	0.28715
1108	YPL179W	eu	106	549	In frame	16	208156	0.92375	0.20683	0.98709	0.24986
1109	YPR066W	eu	279	299	In frame	16	681210	0.93193	0.26195	0.9692	0.30922
1110	YLR305C	eu	1654	1900	In frame	12	743865	0.83455	0.28226	1.01529	0.31176
1111	YGL121C	eu	7	126	In frame	7	281163	1.02079	0.26358	0.95532	0.32258
1112	YPL060W	eu	76	413	In frame	16	434520	0.9329	0.26108	0.95111	0.2904
1113	YIL126W	eu	14	1359	In frame	9	117992	0.90942	0.26886	0.94389	0.31424
1114	YDR335W	eu	269	1224	In frame	4	1141162	0.9336	0.25934	0.93694	0.29766
1115	YGR156W	eu	58	425	In frame	7	800720	1.31145	0.233338	1.08518	0.28491
1116	YLR150W	eu	246	273	In frame	12	440468	1.19664	0.20368	1.0627	0.24169
1117	YDL088C	eu	45	528	In frame	4	300003	1.03378	0.25239	0.95299	0.29673
1118	YHR172W	eu	578	823	In frame	8	448335	1.12928	0.25803	0.952	0.30854
1119	YJL029C	eu	711	822	In frame	10	390848	0.93287	0.24728	1.00824	0.28777
1120	YIL177C	Tel L	26	1758	In frame	9	6147	0.92988	0.26105	0.98388	0.30001
1121	YHR042W	eu	646	691	In frame	8	190536	0.96756	0.26424	1.04157	0.29411
1122	YLL039C	eu	7	381	In frame	12	65206	0.91365	0.25896	0.93462	0.29765
1123	YDL192W	eu	175	181	In frame	4	116322	0.96985	0.2682	0.95921	0.30684
1124	YNL173C	eu	215	366	In frame	14	310059	0.91245	0.26143	0.95322	0.30017
1125	YLL007C	eu	432	665	In frame	12	136298	0.91069	0.26062	0.92801	0.31688
1126	YGL210W	eu	215	222	In frame	7	93797	0.93629	0.26862	0.93832	0.31053
1127	YLR360W	eu	108	439	In frame	12	846102	0.91763	0.2559	0.95483	0.32156
1128	YPR183W	eu	2	267	In frame	16	900751	1.05132	0.25004	1.10563	0.27117
1129	YOR032C	eu	417	434	In frame	15	391075	0.83746	0.26095	0.98227	0.29297
1130	YLR238W	eu	306	478	In frame	12	614757	0.99175	0.24676	1.02561	0.29095
1131	YPL070W	eu	578	612	In frame	16	420945	1.08123	0.24397	1.05046	0.27981
1132	YJR144W	eu	180	269	In frame	10	700876	1.0212	0.24684	0.9889	0.27944
1133	YIL143C	eu	835	843	In frame	9	83041	0.99533	0.2499	1.00136	0.27531
1134	YGR158C	eu	88	250	In frame	7	806026	1.06468	0.25504	1.00405	0.29703
1135	YLR406C	eu	52	113	In frame	12	931754	0.98182	0.26919	0.91112	0.31586
1136	YLR394W	eu	69	482	In frame	12	907950	0.98369	0.26977	0.96828	0.30177
1137	YHR214C-C	eu	455	478	In frame	8	547981	1.01586	0.25443	0.99029	0.29437
1138	YDL047W	eu	6	311	In frame	4	369769	0.89566	0.26084	1.00176	0.30298
1139	YAL022C	eu	515	517	In frame	1	110431	0.94999	0.25422	0.99928	0.28781
1140	YMR174C	eu	63	68	In frame	13	610364	1.00727	0.25211	1.03972	0.28299
1141	YOR359W	eu	22	523	In frame	15	1011187	1.0116	0.25963	0.99223	0.27669
1142	YNL036W	eu	123	221	In frame	14	559815	0.92291	0.26807	1.00925	0.29062
1143	YOR342C	eu	32	319	In frame	15	967622	1.07106	0.26477	1.09406	0.2954
1144	YMR098C	eu	50	612	In frame	13	462608	0.99362	0.25617	0.98765	0.29055
1145	YHR197W	eu	344	763	In frame	8	493896	1.12198	0.2394	1.04482	0.27134
1146	YPR010C	eu	199	1203	In frame	16	581193	1.0138	0.2561	1.02187	0.28456
1147	YJL153C	eu	67	555	In frame	10	135930	0.93258	0.26378	0.97424	0.30466
1148	YKL023W	eu	216	277	In frame	11	393364	0.94788	0.26138	0.93591	0.30378
1149	YGR195W	eu	42	246	In frame	7	888887	1.032	0.2943	0.92488	0.32278
1150	YDR228C	eu	364	626	In frame	4	923802	1.07411	0.2638	0.98134	0.30135
1151	YLR256W	eu	16	1502	In frame	12	646417	0.90039	0.25267	0.99539	0.2862
1152	YNL251C	eu	513	575	In frame	14	174316	1.03709	0.25303	1.02221	0.27426
1153	YGR194C	eu	423	600	In frame	7	886606	1.29088	0.24227	1.04245	0.27727
1154	YGR019W	eu	462	471	In frame	7	525233	1.04118	0.25675	1.01633	0.28468
1155	YDL033C	eu	415	417	In frame	4	393909	1.06385	0.24872	1.02837	0.28809
1156	YGR260W	eu	29	534	In frame	7	1012491	1.07702	0.24827	0.94841	0.30826
1157	YDR224C	eu	133	131	In frame	4	914708	0.94371	0.27509	1.00773	0.31647
1158	YML025C	eu	17	286	In frame	13	225365	1.00738	0.25829	0.97315	0.30204
1159	YCL018W	eu	254	364	In frame	3	91324	1.00943	0.24483	1.02372	0.27577
1160	YPL043W	eu	124	685	In frame	16	469936	0.86389	0.2622	0.94632	0.29476
1161	YEL017W	eu	7	337	In frame	5	123657	1.07466	0.24333	1.05267	0.27731
1162	YER038C	eu	207	464	In frame	5	228251	0.94261	0.26096	0.98425	0.29616
1163	YBR021W	eu	550	633	In frame	2	281443	1.02227	0.26274	0.99811	0.31423
1164	YPL204W	eu	52	494	In frame	16	164275	1.0899	0.24574	1.09395	0.27554
1165	YBR297W	eu	99	468	In frame	2	800517	1.05247	0.25194	1.09592	0.28193
1166	YLR120C	eu	2	569	In frame	12	388221	0.96912	0.25424	1.10467	0.27676
1167	YOR081C	eu	298	749	In frame	15	479190	1.02144	0.26051	1.04228	0.28228
1168	YPR172W	eu	197	200	In frame	16	885792	1.03575	0.26386	1.01154	0.30115
1169	YDL073W	eu	985	984	In frame	4	326613	1.09643	0.2443	0.98067	0.27947
1170	YML007W	CEN_prox3	169	650	In frame	13	253848	1.08366	0.22671	1.01965	0.25384
1171	YDR261C-C	eu	109	440	In frame	4	992022	1.12033	0.23591	1.10413	0.26818
1172	YDR261C-D	eu	109	1604	In frame	4	992022	1.10042	0.25693	1.0136	0.30574
1173	YNL193W	eu	22	558	In frame	14	274369	1.1305	0.23699	1.0373	0.25956
1174	YIL123W	eu	457	475	In frame	9	128151	1.03133	0.25844	0.98109	0.26944
1175	YER017C	eu	65	761	In frame	5	191787	1.06265	0.24836	1.07018	0.28085
1176	YER125W	eu	52	809	In frame	5	410185	1.15682	0.23798	1.10455	0.27726
1177	YOR273C	eu	333	659	In frame	15	835432	0.662237	0.301739	0.984538	0.31548
1178	YKL179C	eu	554	679	In frame	11	112508	0.94853	0.26277	1.02803	0.32588
1179	YJL150W	eu	68	100	In frame	10	137120	0.99972	0.26277	0.95119	0.30852
1180	YKL005C	eu	510	594	In frame	11	434520	1.0009	0.24855	1.03854	0.28325
1181	YGL216W	eu	694	805	In frame	7	84884	1.13327	0.24334	1.04264	0.26969
1182	YMR198W	eu	540	594	In frame	13	659744	0.99978	0.25687	1.05956	0.28683
1183	YBL005W	eu	99	976	In frame	2	217473	1.13281	0.22055	1.16034	0.24136
1184	YGL171W	eu	134	564	In frame	7	182396	1.05458	0.2593	1.0371	0.29747
1185	YPR065W	eu	343	368	In frame	16	679690	1.03566	0.25544	1.01574	0.28015
1186	YDR062W	eu	237	561	In frame	4	576471	1.02238	0.25252	0.93687	0.30214
1187	YNL137C	eu	347	486	In frame	14	370057	1.00244	0.24758	0.98972	0.28331
1188	YLL061W	Tel L_prox6	434	583	In frame	12	17956	1.01895	0.26754	0.99907	0.29861
1189	YMR096W	eu	40	297	In frame	13	458407	0.89811	0.35291	0.95035	0.31639
1190	YHR021W-A	eu	119	151	In frame	8	149218	0.91232	0.28479	0.94601	0.31402
1191	YDR229W	eu	409	453	In frame	4	924781	0.9246	0.2986	0.94028	0.35135
1192	YDR433W	eu	136	146	In frame	4	1329592	0.90317	0.29891	0.9985	0.44208
1193	YEL069C	eu	148	564	In frame	5	23231	0.83936	0.28178	1.06888	0.42987
1194	YIL131C	eu	310	484	In frame	9	102235	1.02442	0.2595	0.91868	0.32343
1195	YGL037C	eu	2	216	In frame	7	427953	1.0049	0.2601	0.91105	0.34164
1196	YHR164C	eu	1474	1522	In frame	8	429180	1.01084	0.25008	0.9563	0.30774
1197	YER138C	eu	1596	1755	In frame	5	444236	0.96585	0.29132	0.85906	0.35351
1198	YPR067W	eu	50	185	In frame	16	682217	1.01318	0.26013	0.92154	0.30731
1199	YBR030W	eu	549	552	In frame	2	298292	0.99421	0.25775	0.95229	0.31093
1200	YGR179C	eu	56	406	In frame	7	854900	1.03006	0.25721	0.98852	0.29776
1201	YJR074W	eu	117	218	In frame	10	573088	0.97494	0.25282	0.96053	0.34731
1202	YMR216C	eu	619	742	In frame	13	701038	0.99385	0.26021	1.06058	0.37314
1203	YJL076W	eu	28	1189	In frame	10	295240	0.95613	0.25778	0.91391	0.35511
1204	YPL057C	eu	211	382	In frame	16	453054	1.10428	0.26478	1.18528	0.3768
1205	YJL094C	eu	279	873	In frame	10	254437	0.95606	0.25982	0.9392	0.36716
1206	YLR220W	eu	8	322	In frame	12	576827	1.00973	0.28154	0.982	0.30355
1207	YMR265C	eu	278	461	In frame	13	797924	1.01077	0.25882	0.93853	0.33801
1208	YKL029C	eu	291	669	In frame	11	384368	0.98947	0.25219	0.85411	0.3441
1209	YGL227W	eu	795	958	In frame	7	69671	1.0614	0.30378	1.14768	0.34435
1210	YPR104C	eu	78	936	In frame	16	736431	1.02703	0.24865	1.05432	0.31946
1211	YLL022C	eu	382	385	In frame	12	100200	1.03668	0.25748	1.10432	0.28486
1212	YDR096W	eu	545	894	In frame	4	637136	1.03671	0.24659	1.24101	0.28802
1213	YHR158C	eu	7	1164	In frame	8	417182	1.02159	0.25816	1.26733	0.29465
1214	YPR181C	eu	109	768	In frame	16	899663	0.89297	0.26454	0.88366	0.32175
1215	YER018C	eu	39	221	In frame	5	192623	1.04766	0.24528	1.09043	0.3123
1216	YMR296C	eu	23	558	In frame	13	860890	0.96513	0.24862	1.04214	0.31197
1217	YPL253C	eu	363	647	In frame	16	73006	1.1415	0.25241	0.98814	0.38946
1218	YMR124W	eu	71	943	In frame	13	514455	1.09799	0.24521	0.99209	0.3248
1219	YIL101C	eu	4	647	In frame	9	177247	0.98557	0.2513	0.93661	0.31678
1220	YJL116C	eu	47	337	In frame	10	194872	1.1512	0.25101	1.11175	0.29324
1221	YIR015W	eu	84	144	In frame	9	381945	1.05543	0.25731	1.03786	0.30018
1222	YEL011W	eu	562	704	In frame	5	133120	0.99328	0.25882	1.12159	0.29592
1223	YJR016C	eu	545	585	In frame	10	466201	1.04717	0.25242	1.10756	0.27949
1224	YPR145W	eu	102	572	In frame	16	822616	1.02926	0.26387	1.14428	0.31908
1225	YIR034C	eu	275	373	In frame	9	420733	1.01613	0.25738	1.04586	0.29238
1226	YDR155C	eu	6	162	In frame	4	768997	0.98515	0.25871	1.03437	0.30647
1227	YPL252C	eu	165	172	In frame	16	73881	1.08853	0.30796	0.94029	0.50232
1228	YLR193C	eu	18	175	In frame	12	540538	1.00296	0.29329	0.93901	0.33349
1229	YIL127C	eu	112	206	In frame	9	117644	1.04427	0.24762	1.00865	0.29801
1230	YKL173W	eu	992	1008	In frame	11	122522	1.02896	0.2531	0.99061	0.29114
1231	YJL020C	eu	1121	1157	In frame	10	402405	1.01469	0.27781	1.02938	0.37374
1232	YLR187W	eu	834	1026	In frame	12	524867	0.82445	0.30751	1.04623	0.5415
1233	YOR063W	eu	6	387	In frame	15	444688	1.15028	0.27926	0.97564	0.47238
1234	YDR246W	eu	4	219	In frame	4	954284	0.94986	0.26022	1.13404	0.35578
1235	YBR076W	eu	214	339	In frame	2	390369	1.03507	0.25498	1.0125	0.36768
1236	YDR017C	eu	334	1050	In frame	4	482264	0.94779	0.26185	0.95829	0.31892
1237	YBR181C	eu	220	236	In frame	2	592769	1.07572	0.26101	1.10296	0.29777
1238	YPR138C	eu	7	489	In frame	16	812449	1.07031	0.25397	0.94	0.31375
1239	YPL112C	eu	150	394	In frame	16	338619	0.96514	0.25534	0.94055	0.31206
1240	YOR329C	eu	352	872	In frame	15	939346	0.96362	0.26116	0.97248	0.31122
1241	YNL039W	eu	547	594	In frame	14	555049	1.1912	0.24702	1.03771	0.27949
1242	YER090W	eu	5	507	In frame	5	337945	1.10458	0.26037	1.05178	0.29152
1243	YGR149W	eu	8	432	In frame	7	789036	1.1955	0.24648	1.01223	0.30223
1244	YBR068C	eu	602	609	In frame	2	375687	0.98955	0.24361	1.15807	0.27229
1245	YDL174C	eu	68	587	In frame	4	147590	1.03948	0.25493	0.98975	0.28949
1246	YNL117W	eu	18	554	In frame	14	406360	0.95841	0.26158	0.98158	0.36324
1247	YMR001C	eu	125	705	In frame	13	271136	0.95544	0.24784	0.9616	0.31045
1248	YCL029C	eu	354	440	In frame	3	69921	1.09617	0.24769	0.99942	0.29565
1249	YNL297C	eu	145	1636	In frame	14	76583	1.1729	0.24361	1.0108	0.29024
1250	YDR023W	eu	455	462	In frame	4	489505	1.06724	0.2438	0.99118	0.28619
1251	YDR380W	eu	531	635	In frame	4	1234210	0.98202	0.26085	0.94216	0.30605
1252	YDR448W	eu	421	434	In frame	4	1356057	0.96763	0.25784	0.88883	0.33022
1253	YGR034W	eu	118	129	In frame	7	555816	0.99235	0.24645	0.96249	0.29194
1254	YDR514C	eu	184	483	In frame	4	1472991	1.0978	0.24883	1.06679	0.27613
1255	YBL035C	eu	177	705	In frame	2	153613	0.9815	0.24656	1.00621	0.28508
1256	YGL198W	eu	25	261	In frame	7	123596	1.02425	0.25152	1.02371	0.31806
1257	YOR360C	eu	466	526	In frame	15	1014819	1.06271	0.26118	0.99093	0.32928
1258	YDR188W	eu	482	546	In frame	4	836418	0.98873	0.25721	1.12291	0.28891
1259	YCL054W	eu	837	841	In frame	3	31449	0.84951	0.25959	0.95598	0.29922
1260	YML133C	eu	6	1374	In frame	13	4684	1.07197	0.25217	1.10106	0.27638
1261	YOR033C	eu	319	702	In frame	15	394524	0.89969	0.25482	0.98576	0.29317
1262	YBR279W	eu	200	445	In frame	2	761253	1.10547	0.24405	0.97178	0.331
1263	YGR253C	eu	177	260	In frame	7	999145	0.90775	0.27313	0.8771	0.35189
1264	YPL275W	eu	127	236	In frame	16	18750	0.96966	0.26386	0.9047	0.33578
1265	YOR205C	eu	500	556	In frame	15	727235	1.11451	0.30829	0.93315	0.51629
1266	YKR091W	eu	129	152	In frame	11	611167	0.98767	0.26101	1.12147	0.37341
1267	YBR212W	eu	603	672	In frame	2	647881	1.05669	0.24789	1.00841	0.29174
1268	YER028C	eu	2	394	In frame	5	211875	0.99008	0.25348	0.96228	0.30274
1269	YCL039W	eu	141	745	In frame	3	52645	0.91823	0.25168	0.99058	0.29248
1270	YDR395W	eu	795	944	In frame	4	1263316	1.06231	0.28808	1.0039	0.32029
1271	YLR077W	eu	347	583	In frame	12	283873	1.02026	0.27971	1.08381	0.30461
1272	YGR020C	eu	8	118	In frame	7	527333	0.98525	0.28505	1.02849	0.31771
1273	YMR173W	eu	93	430	In frame	13	608688	0.97398	0.28692	0.92597	0.32836
1274	YNL021W	eu	496	706	In frame	14	593228	0.84191	0.29893	0.92844	0.42272
1275	YGR239C	eu	20	288	In frame	7	970058	1.04995	0.31849	1.00022	0.30059
1276	YER155C	eu	2144	2167	In frame	5	482843	1.08548	0.27231	0.98061	0.32533
1277	YPL217C	eu	219	1183	In frame	16	143170	1.00356	0.29076	0.97658	0.32949
1278	YNL071W	eu	467	482	In frame	14	491524	0.99622	0.27876	1.05226	0.29906
1279	YJR122W	eu	228	497	In frame	10	649770	1.09049	0.2679	0.99353	0.30486
1280	YBL008W	eu	591	840	In frame	2	209656	0.94769	0.2736	1.0442	0.29353
1281	YMR016C	eu	266	785	In frame	13	305592	0.92535	0.27981	0.97117	0.3067
1282	YLR073C	eu	117	200	In frame	12	281622	0.9973	0.323	0.98719	0.31611
1283	YDL171C	eu	2074	2145	In frame	4	155641	1.02331	0.26502	0.90714	0.32023
1284	YJL158C	eu	81	227	In frame	10	122944	1.00974	0.2838	1.0091	0.31236
1285	YOR112W	eu	709	761	In frame	15	531509	1.04228	0.26556	1.29295	0.32101
1286	YPR095C	eu	1141	1226	In frame	16	724715	1.07218	0.27858	1.0063	0.31177
1287	YML092C	eu	92	250	In frame	13	86739	1.05628	0.2799	1.02992	0.29977
1288	YGR204W	eu	14	946	In frame	7	905939	0.9784	0.30675	1.09077	0.48783
1289	YHL007C	eu	914	939	In frame	8	97933	0.99334	0.29757	0.99935	0.31954
1290	YDR354W	eu	46	380	In frame	4	1184740	0.94433	0.31079	0.94591	0.32915
1291	YOR347C	eu	59	506	In frame	15	986459	1.097	0.26167	1.01772	0.27991
1292	YDR226W	eu	73	222	In frame	4	916705	1.30305	0.280484	1.03628	0.45235
1293	YOL097C	eu	390	432	In frame	15	137825	0.94071	0.28511	0.81634	0.34768
1294	YJL160C	eu	2	180	In frame	10	118821	1.06099	0.28481	0.94691	0.33411
1295	YOR179C	eu	72	188	In frame	15	672412	0.84104	0.28754	0.9637	0.31909
1296	YGR154C	eu	12	356	In frame	7	797832	1.29	0.266949	0.951771	0.29762
1297	YPL193W	eu	168	381	In frame	16	181402	0.92786	0.28265	1.0296	0.30546
1298	YBR192W	eu	356	377	In frame	2	607647	1.1083	0.27779	0.95726	0.32103
1299	YNL058C	eu	215	316	In frame	14	516714	0.97741	0.27937	0.99712	0.30771
1300	YGL255W	eu	134	376	In frame	7	20978	1.05019	0.28448	1.00517	0.31787
1301	YKR059W	eu	154	395	In frame	11	554629	0.93933	0.27782	0.97662	0.31102
1302	YCR028C-A	eu	14	135	In frame	3	173436	1.03823	0.277	0.98355	0.34593
1303	YMR023C	eu	383	526	In frame	13	321016	0.91577	0.27483	1.03863	0.29397
1304	YPL068C	eu	56	293	In frame	16	425093	1.00151	0.27122	0.96541	0.32294
1305	YLR050C	eu	161	161	In frame	12	246073	1.01038	0.27777	0.92888	0.32665
1306	YKL106W	eu	123	451	In frame	11	237180	0.9091	0.28482	1.06503	0.32471
1307	YBR012W-B	eu	199	1756	In frame	2	260466	1.03495	0.28759	0.92668	0.34337
1308	YKR074W	eu	148	155	In frame	11	578851	0.91304	0.2827	1.04758	0.29264
1309	YLR196W	eu	442	576	In frame	12	543970	0.89891	0.29947	0.98232	0.30558
1310	YBR007C	eu	243	736	In frame	2	251017	0.98809	0.28226	1.05948	0.32409
1311	YOR086C	eu	939	1186	In frame	15	486781	0.94403	0.31605	1.08608	0.31353
1312	YDL014W	eu	326	327	In frame	4	427361	0.94854	0.27965	1.11214	0.32908
1313	YEL059C-A	eu	8	74	In frame	5	42624	0.95385	0.28074	1.01977	0.30102
1314	YOR330C	eu	78	1280	In frame	15	943382	1.01211	0.2892	1.01018	0.32712
1315	YPL220W	eu	211	217	In frame	16	135789	0.97232	0.27991	0.99046	0.31168
1316	YGL115W	eu	131	322	In frame	7	292036	1.05294	0.27523	1.10561	0.31639
1317	YPR029C	eu	26	832	In frame	16	626964	1.10671	0.2746	1.02005	0.3066
1318	YGL181W	eu	123	396	In frame	7	157912	1.0835	0.27336	0.99077	0.31362
1319	YLR131C	eu	622	770	In frame	12	406823	1.03961	0.27983	1.00751	0.31217
1320	YOR356W	eu	544	631	In frame	15	1007219	0.99508	0.28533	1.04251	0.37089
1321	YNL236W	eu	10	974	In frame	14	206931	1.04849	0.28348	0.92314	0.34801
1322	YPL281C	Tel_prox4	4	437	In frame	16	10870	0.95527	0.28889	1.09088	0.32785
1323	YCR009C	eu	85	265	In frame	3	131540	1.08022	0.26258	1.17101	0.27563
1324	YJL140W	eu	9	221	In frame	10	150958	0.90689	0.2928	0.91983	0.30778
1325	YDR351W	eu	811	864	In frame	4	1178659	0.99284	0.27599	0.99018	0.30398
1326	YOR206W	eu	282	710	In frame	15	727513	1.00424	0.27105	1.08097	0.32938
1327	YIL063C	eu	322	327	In frame	9	243741	0.98151	0.2832	0.95746	0.32686
